# Supplementary material for: Conventional type-1 DC density is associated with checkpoint inhibitor response across multiple types of cancer
Source: J Clin Invest. 2026 May 1;136(9):e200987. doi: 10.1172/JCI200987 (PMC13132367; doi:10.1172/JCI200987)
Supplement: Supporting data values [file jci-136-200987-s303.xlsx]

## Sheet: Figure1_2
COHORT	Response	Sample	CD8T	cDC1	NK
IMbrave150 (HCC)	PD	SAMPLE-028b505787c0	5.42245	8.2163	5.65206
IMbrave150 (HCC)	PD	SAMPLE-f31dcebc3807	8.33664	7.23656	4.78705
IMbrave150 (HCC)	PD	SAMPLE-b73c33a20a20	7.67751	8.41469	7.57031
IMbrave150 (HCC)	PD	SAMPLE-fa41b875f240	5.10927	6.44756	8.87153
IMbrave150 (HCC)	PD	SAMPLE-9d66e75f7ad4	8.0469	2.62934	6.03341
IMbrave150 (HCC)	PD	SAMPLE-f867aba4a016	2.79666	2.98753	4.85006
IMbrave150 (HCC)	PD	SAMPLE-17e4d2d54ce4	7.00963	4.66275	5.80569
IMbrave150 (HCC)	PD	SAMPLE-ad0fc6cb3c45	7.53339	7.30805	3.5085
IMbrave150 (HCC)	PD	SAMPLE-9fd56fea3375	9.49781	8.53171	7.72451
IMbrave150 (HCC)	PD	SAMPLE-96153f7a7653	3.03686	5.09076	3.96533
IMbrave150 (HCC)	PD	SAMPLE-eb268b631357	6.31206	3.25376	4.42272
IMbrave150 (HCC)	PD	SAMPLE-183acff199ee	2.08575	2.67033	3.22963
IMbrave150 (HCC)	PD	SAMPLE-d11b8f5ca927	8.56653	7.61875	8.05784
IMbrave150 (HCC)	PD	SAMPLE-b03a64981aef	2.78146	2.10343	8.46588
IMbrave150 (HCC)	PD	SAMPLE-20c86f477aab	4.70437	6.15053	5.53874
IMbrave150 (HCC)	PD	SAMPLE-81803bc4846e	2.31269	2.23945	2.75611
IMbrave150 (HCC)	PD	SAMPLE-5d6480407168	2.90029	3.33792	6.4688
IMbrave150 (HCC)	PD	SAMPLE-23a48a61604b	1.7126	2.42543	1.80017
IMbrave150 (HCC)	PD	SAMPLE-12c56b1cb778	3.09137	3.74333	1.99381
IMbrave150 (HCC)	PD	SAMPLE-2408a322ccd2	2.48835	1.78373	3.29828
IMbrave150 (HCC)	PD	SAMPLE-6cb0fd5c43a2	1.6325	3.29488	4.08629
IMbrave150 (HCC)	PD	SAMPLE-1f2bc0612fe7	4.49212	2.31697	5.72549
IMbrave150 (HCC)	PD	SAMPLE-ddeb3e60289a	1.60039	3.1222	5.11067
IMbrave150 (HCC)	PD	SAMPLE-aeb0de3350d5	4.49289	4.12305	4.77337
IMbrave150 (HCC)	PD	SAMPLE-d7778644ae89	4.39942	6.63274	3.89698
IMbrave150 (HCC)	PD	SAMPLE-8cea9244f5c6	8.86552	9.45367	8.4303
IMbrave150 (HCC)	PD	SAMPLE-afb8220c3843	2.50212	1.86425	4.31989
IMbrave150 (HCC)	PD	SAMPLE-ddf250e9cc19	7.31118	8.15187	2.89931
IMbrave150 (HCC)	PD	SAMPLE-2d025ca83abd	2.78252	2.53184	1.597
IMbrave150 (HCC)	PD	SAMPLE-4032dc27cde1	2.07389	1.80409	4.24222
IMbrave150 (HCC)	PD	SAMPLE-40a7c3a50594	2.80299	1.86125	3.94925
IMbrave150 (HCC)	PD	SAMPLE-ef4532a58257	8.99244	9.06663	7.74497
IMbrave150 (HCC)	PD	SAMPLE-956f02d86e8e	4.1805	3.89323	6.54718
IMbrave150 (HCC)	PD	SAMPLE-d98623602ac2	1.87682	1.61173	5.67323
IMbrave150 (HCC)	PD	SAMPLE-82f7c5a4953b	2.89091	6.25753	1.84674
IMbrave150 (HCC)	PD	SAMPLE-795c6a4a7bee	6.50033	8.5368	7.52307
IMbrave150 (HCC)	PD	SAMPLE-36b1f630ff1e	2.78777	1.99326	3.99762
IMbrave150 (HCC)	PD	SAMPLE-e305669fef88	2.86592	1.89403	3.37573
IMbrave150 (HCC)	PD	SAMPLE-69a1091a45fa	3.12736	4.1117	4.11602
IMbrave150 (HCC)	PD	SAMPLE-de3d5f6930ec	7.27167	9.15376	7.86234
IMbrave150 (HCC)	PD	SAMPLE-39b81522faf3	5.64663	3.73537	4.04629
IMbrave150 (HCC)	PD	SAMPLE-4f58fe430f8f	4.30852	4.57358	4.32409
IMbrave150 (HCC)	PD	SAMPLE-934c08064581	2.8686	2.35018	7.38593
IMbrave150 (HCC)	PD	SAMPLE-3ee7eead3072	4.36542	7.11771	3.79192
IMbrave150 (HCC)	PD	SAMPLE-6e1a69473a68	2.20126	2.26252	4.83366
IMbrave150 (HCC)	PD	SAMPLE-7194d96dbf40	7.28554	9.46209	8.59105
IMbrave150 (HCC)	PD	SAMPLE-702511f243c0	7.62361	7.50235	5.4238
IMbrave150 (HCC)	PD	SAMPLE-a17c3f78d77e	9.09738	9.89262	8.01892
IMbrave150 (HCC)	PD	SAMPLE-b7161a8f9ee7	2.12115	2.15783	7.86907
IMbrave150 (HCC)	PD	SAMPLE-ceda6253f4f3	7.67639	6.81223	3.95082
IMbrave150 (HCC)	PD	SAMPLE-c50ae10462d7	4.92554	4.68473	2.14001
IMbrave150 (HCC)	PD	SAMPLE-a555917880c8	2.73093	4.95576	3.53753
IMbrave150 (HCC)	PD	SAMPLE-02037678a174	3.63864	1.66143	4.33998
IMbrave150 (HCC)	PD	SAMPLE-b49bf7c497a0	1	6.46462	1.19581
IMbrave150 (HCC)	PD	SAMPLE-bbd7482a2864	5.58412	3.99183	3.66154
IMbrave150 (HCC)	PD	SAMPLE-34b83da322b0	1.84878	3.82066	2.31895
IMbrave150 (HCC)	PD	SAMPLE-8f5e512b3f8b	2.65088	2.19388	7.42206
IMbrave150 (HCC)	PD	SAMPLE-7a2e7f42dff4	3.73598	5.72442	5.73704
IMbrave150 (HCC)	PD	SAMPLE-5ac7bab8ae17	3.31267	3.09127	4.43662
IMbrave150 (HCC)	PD	SAMPLE-fb188aed9e8e	5.43439	6.62366	5.86833
IMbrave150 (HCC)	PD	SAMPLE-7b728f649811	2.89734	9.46783	3.6123
IMbrave150 (HCC)	PD	SAMPLE-7f6a20d99735	3.0224	6.23791	4.78213
IMbrave150 (HCC)	PD	SAMPLE-1b9e56c97532	4.98658	5.8832	6.33007
IMbrave150 (HCC)	PD	SAMPLE-bcab43f19e62	6.84687	3.21492	2.41317
IMbrave150 (HCC)	PD	SAMPLE-f8efee63ea93	2.81541	3.51482	6.98929
IMbrave150 (HCC)	PD	SAMPLE-1de28ada1244	7.33891	9.338	8.98666
IMbrave150 (HCC)	PD	SAMPLE-e84011037ddd	8.77536	6.91066	7.45021
IMbrave150 (HCC)	PD	SAMPLE-86f099ceb793	8.06985	6.82692	3.19009
IMbrave150 (HCC)	PD	SAMPLE-e95ad56328a8	2.72255	5.1911	2.55653
IMbrave150 (HCC)	PD	SAMPLE-560c1d774371	1.94659	2.26045	5.60846
IMbrave150 (HCC)	PD	SAMPLE-b06900375108	5.8011	4.28387	4.66946
IMbrave150 (HCC)	PD	SAMPLE-c7201cb99429	7.78458	8.97738	6.01522
IMbrave150 (HCC)	PD	SAMPLE-6818676ff9e5	3.64964	2.78528	3.07124
IMbrave150 (HCC)	PD	SAMPLE-25cae5871c95	2.45853	2.70295	2.22199
IMbrave150 (HCC)	PD	SAMPLE-f27eb0c16d95	5.17411	4.92331	2.31506
IMbrave150 (HCC)	PD	SAMPLE-da2326eef9b3	2.35669	3.16012	3.68721
IMbrave150 (HCC)	PD	SAMPLE-5785d4bd27ed	2.31648	5.4836	5.02947
IMbrave150 (HCC)	SD	SAMPLE-c634d18542d4	2.49222	7.56908	2.30466
IMbrave150 (HCC)	SD	SAMPLE-47c051c98d94	4.56682	7.82504	7.64281
IMbrave150 (HCC)	SD	SAMPLE-550f2bbb42c8	9.87837	9.11641	9.21547
IMbrave150 (HCC)	SD	SAMPLE-6f1de448a362	6.10475	6.84743	7.97434
IMbrave150 (HCC)	SD	SAMPLE-a152bf6708da	6.437	7.81113	7.21674
IMbrave150 (HCC)	SD	SAMPLE-425b7bf1aac6	2.39744	2.40086	2.21839
IMbrave150 (HCC)	SD	SAMPLE-61f981baea5f	2.31992	2.68219	4.45418
IMbrave150 (HCC)	SD	SAMPLE-db855d156f0b	3.00182	1.83459	2.61725
IMbrave150 (HCC)	SD	SAMPLE-d6c8e066d914	7.83716	7.08522	4.72386
IMbrave150 (HCC)	SD	SAMPLE-ac716d25897d	8.8295	6.74022	8.12669
IMbrave150 (HCC)	SD	SAMPLE-d8591a8a1c1e	4.96857	4.88286	4.98001
IMbrave150 (HCC)	SD	SAMPLE-43ff07f6e78a	6.89346	8.68519	2.33359
IMbrave150 (HCC)	SD	SAMPLE-65368971dd19	3.4039	2.09137	3.65391
IMbrave150 (HCC)	SD	SAMPLE-848f66cfb289	2.16851	5.44559	2.62072
IMbrave150 (HCC)	SD	SAMPLE-ef15b682ea28	2.3413	2.06529	8.80915
IMbrave150 (HCC)	SD	SAMPLE-66f2783e3f21	3.04902	6.7206	7.54473
IMbrave150 (HCC)	SD	SAMPLE-e43bd4202767	2.21352	2.72367	3.62765
IMbrave150 (HCC)	SD	SAMPLE-34d65f3a125b	1.9531	2.50914	1.694
IMbrave150 (HCC)	SD	SAMPLE-8eaaf022b1d7	2.7446	4.18272	2.51537
IMbrave150 (HCC)	SD	SAMPLE-72a1b4764760	2.59455	2.60296	2.69265
IMbrave150 (HCC)	SD	SAMPLE-1a947fbdb9c4	5.68859	3.04106	6.88468
IMbrave150 (HCC)	SD	SAMPLE-729804af03e7	3.60027	3.33193	7.13371
IMbrave150 (HCC)	SD	SAMPLE-ef16afb16cec	3.48784	7.43201	5.97138
IMbrave150 (HCC)	SD	SAMPLE-2ce65a3b3ea6	3.15428	2.96241	2.90849
IMbrave150 (HCC)	SD	SAMPLE-bc455a5a8e92	5.36248	7.12488	4.8824
IMbrave150 (HCC)	SD	SAMPLE-8af518f15355	2.59787	4.25812	4.02715
IMbrave150 (HCC)	SD	SAMPLE-4fb8fff04d53	7.38671	4.44957	2.32105
IMbrave150 (HCC)	SD	SAMPLE-d52748312d91	5.06229	8.90626	5.20231
IMbrave150 (HCC)	SD	SAMPLE-26b104f46428	9.24417	6.51062	6.60427
IMbrave150 (HCC)	SD	SAMPLE-aae6148d8d83	4.07246	5.6936	6.11227
IMbrave150 (HCC)	SD	SAMPLE-328b0d0603d4	8.51061	4.79854	6.31674
IMbrave150 (HCC)	SD	SAMPLE-59b77740e21f	2.12071	3.25566	2.17793
IMbrave150 (HCC)	SD	SAMPLE-308ee696bb14	4.98849	7.28716	3.15659
IMbrave150 (HCC)	SD	SAMPLE-e3f1f1f83ac2	3.14119	3.21647	1.50914
IMbrave150 (HCC)	SD	SAMPLE-3ba103ca8bb3	1.78498	2.66313	4.391
IMbrave150 (HCC)	SD	SAMPLE-56e51d7e46dd	2.82716	4.00802	4.30337
IMbrave150 (HCC)	SD	SAMPLE-9ad220e78932	4.546	3.30427	3.87493
IMbrave150 (HCC)	SD	SAMPLE-1365b3d04cb5	2.82329	1.4806	3.37365
IMbrave150 (HCC)	SD	SAMPLE-b039f8a694b7	3.36029	2.01678	4.21084
IMbrave150 (HCC)	SD	SAMPLE-c7c91430ea1e	5.17192	5.8421	4.18902
IMbrave150 (HCC)	SD	SAMPLE-70ce002b8ece	3.03265	7.30554	2.41161
IMbrave150 (HCC)	SD	SAMPLE-a8124f983952	4.85012	4.82206	2.31521
IMbrave150 (HCC)	SD	SAMPLE-ad419014ccbc	2.76008	3.98438	3.6773
IMbrave150 (HCC)	SD	SAMPLE-5a247e29bfad	3.89313	5.17966	3.36023
IMbrave150 (HCC)	SD	SAMPLE-a9c8321fc679	3.70784	1.79958	2.57982
IMbrave150 (HCC)	SD	SAMPLE-786342113d8a	5.69261	5.09915	7.69819
IMbrave150 (HCC)	SD	SAMPLE-2a13c7032fff	8.90663	6.87141	8.67988
IMbrave150 (HCC)	SD	SAMPLE-00f17f11ac7d	3.02166	3.75732	3.11331
IMbrave150 (HCC)	SD	SAMPLE-5d9da9da1a90	2.45483	2.6305	4.40049
IMbrave150 (HCC)	SD	SAMPLE-6912a882b3b0	5.6941	7.57395	6.21609
IMbrave150 (HCC)	SD	SAMPLE-663e0b242cca	4.85008	6.6195	1.52899
IMbrave150 (HCC)	SD	SAMPLE-1c30fc16e003	2.54238	2.05814	2.95064
IMbrave150 (HCC)	SD	SAMPLE-b225e1872649	7.61896	8.85626	4.68764
IMbrave150 (HCC)	SD	SAMPLE-e165d5d86dc0	8.05545	6.63619	8.39432
IMbrave150 (HCC)	SD	SAMPLE-2998ecad57de	3.25508	3.6963	2.68618
IMbrave150 (HCC)	SD	SAMPLE-d2246a71a728	9.01269	9.31724	8.72311
IMbrave150 (HCC)	SD	SAMPLE-04fe1414a2fe	5.48285	6.34699	7.84216
IMbrave150 (HCC)	SD	SAMPLE-1f3f0fb11912	2.63497	4.96616	4.81406
IMbrave150 (HCC)	SD	SAMPLE-4c669536b6db	5.83159	5.75313	5.05761
IMbrave150 (HCC)	SD	SAMPLE-5c59385458b9	6.21012	3.34559	5.81232
IMbrave150 (HCC)	SD	SAMPLE-bb1337ef6d30	7.38755	8.11122	4.95018
IMbrave150 (HCC)	SD	SAMPLE-0de59b87f0a0	3.32392	8.28788	2.57624
IMbrave150 (HCC)	SD	SAMPLE-4a49b4be2bac	3.10611	6.48268	6.46986
IMbrave150 (HCC)	SD	SAMPLE-c47cf1dea5a8	7.75801	4.44656	4.32715
IMbrave150 (HCC)	SD	SAMPLE-ce518095fa47	6.96275	4.17982	3.43757
IMbrave150 (HCC)	SD	SAMPLE-fb5ae308c909	4.41894	5.5237	3.04452
IMbrave150 (HCC)	SD	SAMPLE-54524b68012d	1.58279	6.16107	3.87233
IMbrave150 (HCC)	SD	SAMPLE-47ac52303291	4.44519	1.51974	5.52221
IMbrave150 (HCC)	SD	SAMPLE-387e070f3021	8.13197	6.75686	5.98634
IMbrave150 (HCC)	SD	SAMPLE-852767f42806	2.37032	2.65931	3.11325
IMbrave150 (HCC)	SD	SAMPLE-56bdfbb54979	3.01523	4.58986	7.64709
IMbrave150 (HCC)	SD	SAMPLE-c56d5c167821	4.72314	2.11571	3.20971
IMbrave150 (HCC)	SD	SAMPLE-cad938f551f9	7.14065	9.0663	7.25628
IMbrave150 (HCC)	SD	SAMPLE-5fcae6828d28	7.06028	9.56065	5.93351
IMbrave150 (HCC)	SD	SAMPLE-82ae1b441f33	3.60472	3.33638	2.57262
IMbrave150 (HCC)	SD	SAMPLE-ee021307ff68	2.48544	3.11291	2.44678
IMbrave150 (HCC)	SD	SAMPLE-f18a1e4a23b6	2.8064	1.42192	2.66637
IMbrave150 (HCC)	SD	SAMPLE-29ab9535d7f8	2.6514	5.54615	5.76863
IMbrave150 (HCC)	SD	SAMPLE-7c00de7aff66	8.96128	7.97583	8.04216
IMbrave150 (HCC)	SD	SAMPLE-e1d674dda2cb	4.20921	4.30445	5.25824
IMbrave150 (HCC)	SD	SAMPLE-9eb31c809d26	5.96898	3.66919	3.39179
IMbrave150 (HCC)	SD	SAMPLE-7d2fa0263cd1	6.3478	7.69513	7.38248
IMbrave150 (HCC)	SD	SAMPLE-8355986bdde2	7.40708	5.00473	3.42135
IMbrave150 (HCC)	SD	SAMPLE-30b8ef258762	2.13893	8.46546	2.69765
IMbrave150 (HCC)	SD	SAMPLE-3650edcefd24	3.63702	4.96454	3.71773
IMbrave150 (HCC)	SD	SAMPLE-8c505e0c5857	6.01313	6.63272	8.01341
IMbrave150 (HCC)	SD	SAMPLE-be281a656aa1	6.94087	8.70541	3.48647
IMbrave150 (HCC)	SD	SAMPLE-848ea327e560	9.36156	7.18034	7.87261
IMbrave150 (HCC)	SD	SAMPLE-e9eaec9c16d0	2.56084	2.91725	3.08831
IMbrave150 (HCC)	SD	SAMPLE-9e93eeadbdc3	6.88389	9.60917	7.91186
IMbrave150 (HCC)	SD	SAMPLE-88c876ccaeec	9.26791	7.69979	6.32681
IMbrave150 (HCC)	SD	SAMPLE-918125e712d5	4.73812	3.57379	8.34907
IMbrave150 (HCC)	SD	SAMPLE-09baaff94584	7.06084	6.89089	6.00613
IMbrave150 (HCC)	SD	SAMPLE-faac1135dfda	4.19534	4.18199	4.93938
IMbrave150 (HCC)	SD	SAMPLE-74a1b01db6ca	7.00089	5.88186	5.35013
IMbrave150 (HCC)	SD	SAMPLE-71709c239c59	5.88342	4.22793	4.94277
IMbrave150 (HCC)	SD	SAMPLE-bf61b91ac4a6	2.85024	2.75161	8.25207
IMbrave150 (HCC)	SD	SAMPLE-1dcbe1e9232b	4.5502	5.65229	4.38557
IMbrave150 (HCC)	SD	SAMPLE-5830c8abbfbb	3.43988	1.65601	4.01731
IMbrave150 (HCC)	SD	SAMPLE-f0372db2d14f	8.98587	7.80338	8.22514
IMbrave150 (HCC)	SD	SAMPLE-561b0c5d4d1b	2.27354	6.55682	5.73452
IMbrave150 (HCC)	SD	SAMPLE-10d7accac304	2.58185	2.67202	2.93131
IMbrave150 (HCC)	SD	SAMPLE-6fd0b1f10480	2.02003	4.06834	2.84482
IMbrave150 (HCC)	SD	SAMPLE-366d5a33b659	2.39693	3.46052	2.49208
IMbrave150 (HCC)	SD	SAMPLE-4f4fc148f2cf	5.05255	3.56146	7.21647
IMbrave150 (HCC)	SD	SAMPLE-0f5cf49dc25c	4.65285	6.54133	4.80294
IMbrave150 (HCC)	SD	SAMPLE-a13ee41727d8	6.92206	5.40294	3.53947
IMbrave150 (HCC)	SD	SAMPLE-c67a4f0616a0	7.40323	9.00688	4.05119
IMbrave150 (HCC)	SD	SAMPLE-aa4ee84bfe05	3.70683	6.07651	8.77097
IMbrave150 (HCC)	SD	SAMPLE-550a17eaf82f	4.33217	2.9208	2.71704
IMbrave150 (HCC)	SD	SAMPLE-2361c32ebd11	2.9546	2.98487	3.01544
IMbrave150 (HCC)	SD	SAMPLE-b32d7448c996	3.95165	4.07293	5.9574
IMbrave150 (HCC)	SD	SAMPLE-0d70fada97ad	3.79495	2.7405	2.88006
IMbrave150 (HCC)	SD	SAMPLE-66c47dc2326b	7.38416	3.51648	7.20578
IMbrave150 (HCC)	SD	SAMPLE-3423a42d9775	6.85757	6.00777	5.91023
IMbrave150 (HCC)	SD	SAMPLE-f0d7d8026bd0	2.27105	6.43882	4.49321
IMbrave150 (HCC)	SD	SAMPLE-c769793dc10d	7.90475	3.70816	5.20459
IMbrave150 (HCC)	SD	SAMPLE-83452cfc2ef5	7.44693	8.5529	7.26201
IMbrave150 (HCC)	SD	SAMPLE-e6eb82484bd9	8.86386	8.5887	8.00832
IMbrave150 (HCC)	SD	SAMPLE-5588a43c9167	6.33849	8.45452	3.5858
IMbrave150 (HCC)	SD	SAMPLE-6672458a35be	9.66351	7.9938	8.77373
IMbrave150 (HCC)	SD	SAMPLE-f4141ebf28fc	2.81311	3.4127	2.42134
IMbrave150 (HCC)	SD	SAMPLE-5e027c8b4ee1	2.61118	2.28922	3.09567
IMbrave150 (HCC)	PRCR	SAMPLE-f8d1034569ca	8.87166	7.10404	6.11877
IMbrave150 (HCC)	PRCR	SAMPLE-16ef6a80f387	8.72653	9.06027	8.69703
IMbrave150 (HCC)	PRCR	SAMPLE-c1ef3c5da5ad	2.04096	6.45646	6.98115
IMbrave150 (HCC)	PRCR	SAMPLE-ef4749bc4be3	10	9.10179	8.69919
IMbrave150 (HCC)	PRCR	SAMPLE-a21ee205d71c	9.9341	9.11125	8.06003
IMbrave150 (HCC)	PRCR	SAMPLE-e8d60c1d26f8	5.06159	8.49293	7.16477
IMbrave150 (HCC)	PRCR	SAMPLE-a094dad5fc18	2.37879	2.12673	2.5811
IMbrave150 (HCC)	PRCR	SAMPLE-afdf4b890e90	8.95429	4.32813	4.04423
IMbrave150 (HCC)	PRCR	SAMPLE-13cecbb71602	9.39674	7.23513	7.94597
IMbrave150 (HCC)	PRCR	SAMPLE-299391687a69	9.00304	6.88915	8.73738
IMbrave150 (HCC)	PRCR	SAMPLE-bf415011012a	5.00501	7.14165	4.52831
IMbrave150 (HCC)	PRCR	SAMPLE-772d9d4781e6	8.91929	9.03487	5.20015
IMbrave150 (HCC)	PRCR	SAMPLE-d5a59c782bb7	8.04685	9.51206	5.89977
IMbrave150 (HCC)	PRCR	SAMPLE-a1347f567d22	8.10942	3.45776	6.74946
IMbrave150 (HCC)	PRCR	SAMPLE-2352c4ae14dc	8.26575	9.59124	5.45917
IMbrave150 (HCC)	PRCR	SAMPLE-f5e52b8ca16c	6.08419	7.99369	8.84873
IMbrave150 (HCC)	PRCR	SAMPLE-e19197bb82c2	4.29489	7.61547	8.41762
IMbrave150 (HCC)	PRCR	SAMPLE-566076a93b10	2.5316	3.58071	1.76986
IMbrave150 (HCC)	PRCR	SAMPLE-872b1123b4d9	3.62043	4.41717	8.05109
IMbrave150 (HCC)	PRCR	SAMPLE-88e8a0b064a6	4.41108	7.22991	5.58155
IMbrave150 (HCC)	PRCR	SAMPLE-7e2f7ec6fa4c	8.46186	2.65031	6.05127
IMbrave150 (HCC)	PRCR	SAMPLE-198589157007	8.34982	8.24872	8.69498
IMbrave150 (HCC)	PRCR	SAMPLE-e260bfa468fd	5.94349	7.73276	8.26059
IMbrave150 (HCC)	PRCR	SAMPLE-7212aec956a9	8.66215	6.08121	8.58163
IMbrave150 (HCC)	PRCR	SAMPLE-3f56c16ab404	8.49179	3.18309	8.15696
IMbrave150 (HCC)	PRCR	SAMPLE-6ac951e41f6e	6.30295	7.01953	7.418
IMbrave150 (HCC)	PRCR	SAMPLE-8d878d01aeba	6.8679	7.22928	7.92034
IMbrave150 (HCC)	PRCR	SAMPLE-183f62b927d1	3.70484	3.51708	2.60841
IMbrave150 (HCC)	PRCR	SAMPLE-4127a10d82dc	3.47013	4.60333	4.72125
IMbrave150 (HCC)	PRCR	SAMPLE-0e06f3837d46	3.74068	4.28935	8.83211
IMbrave150 (HCC)	PRCR	SAMPLE-eb500cf98142	6.219	2.22027	8.32263
IMbrave150 (HCC)	PRCR	SAMPLE-d556d38e9e9d	4.02987	8.73911	4.87542
IMbrave150 (HCC)	PRCR	SAMPLE-c7ddc5f99b9f	2.7594	6.1697	4.21911
IMbrave150 (HCC)	PRCR	SAMPLE-7689562beaee	9.42916	9.5293	8.34004
IMbrave150 (HCC)	PRCR	SAMPLE-c9b0d55948e0	8.35433	6.87507	5.92191
IMbrave150 (HCC)	PRCR	SAMPLE-1c9c7e4ae16e	8.05523	8.17369	8.63814
IMbrave150 (HCC)	PRCR	SAMPLE-196054b48aa1	2.97295	3.32529	4.05529
IMbrave150 (HCC)	PRCR	SAMPLE-bc033cd141dc	9.79171	9.63001	8.71207
IMbrave150 (HCC)	PRCR	SAMPLE-8e7b6537cfbf	4.52359	4.75173	8.05001
IMbrave150 (HCC)	PRCR	SAMPLE-c951424ae971	6.14108	7.66252	6.90132
IMbrave150 (HCC)	PRCR	SAMPLE-950fff912bbd	9.07699	8.71199	9.12682
IMbrave150 (HCC)	PRCR	SAMPLE-5d354b3cba89	9.54994	9.78966	8.68011
IMbrave150 (HCC)	PRCR	SAMPLE-9c0e1103cf23	6.31407	2.38949	6.2508
IMbrave150 (HCC)	PRCR	SAMPLE-1115f8df3614	8.16841	8.43299	7.78126
IMbrave150 (HCC)	PRCR	SAMPLE-f2e7c7c00f65	6.98876	8.5338	6.22027
IMbrave150 (HCC)	PRCR	SAMPLE-594146b86872	8.01129	7.54705	8.37882
IMbrave150 (HCC)	PRCR	SAMPLE-9b7e306ecbb4	7.64479	9.06192	7.80726
IMbrave150 (HCC)	PRCR	SAMPLE-cddbd5de1a70	5.28726	3.48361	2.87124
IMbrave150 (HCC)	PRCR	SAMPLE-5758a62bd3c3	3.39322	4.6034	8.1654
IMbrave150 (HCC)	PRCR	SAMPLE-79f1af43d186	8.50485	5.59788	4.44206
IMbrave150 (HCC)	PRCR	SAMPLE-897027b064b8	8.54746	5.4504	5.48748
IMbrave150 (HCC)	PRCR	SAMPLE-89e3d5214fa9	4.0543	6.42635	4.87064
IMbrave150 (HCC)	PRCR	SAMPLE-8b06f7ce77ed	8.49097	6.09131	7.89547
IMbrave150 (HCC)	PRCR	SAMPLE-a8d18c83fa74	4.84964	5.33515	2.7089
IMbrave150 (HCC)	PRCR	SAMPLE-e59b9895189b	5.10439	6.77056	7.53874
IMbrave150 (HCC)	PRCR	SAMPLE-cf987d2e9dca	3.20764	6.25571	7.15738
IMbrave150 (HCC)	PRCR	SAMPLE-ed82a411177c	2.99721	2.98937	2.05454
IMbrave150 (HCC)	PRCR	SAMPLE-f132a4ae986e	3.49275	4.03229	6.76778
IMbrave150 (HCC)	PRCR	SAMPLE-0183eb013d61	9.26642	8.92469	8.70297
IMbrave150 (HCC)	PRCR	SAMPLE-8cc25b87df27	2.86421	3.01188	2.14444
IMbrave150 (HCC)	PRCR	SAMPLE-d42475b59094	7.87354	7.62853	7.65977
IMbrave150 (HCC)	PRCR	SAMPLE-74ca75e56aeb	3.51786	5.26715	3.77578
IMbrave150 (HCC)	PRCR	SAMPLE-a1eaf548cad2	5.7477	5.0133	5.87265
IMbrave150 (HCC)	PRCR	SAMPLE-8537344db2fc	2.44826	1.90365	6.46928
IMbrave150 (HCC)	PRCR	SAMPLE-2d7096afd776	9.68131	9.12149	8.56612
IMbrave150 (HCC)	PRCR	SAMPLE-d1aeb3cbf452	6.62419	3.04	6.82571
IMbrave150 (HCC)	PRCR	SAMPLE-34b7de65f1b6	7.59049	8.83537	7.22505
IMbrave150 (HCC)	PRCR	SAMPLE-9bf0f815cbfe	1.88416	1.87329	3.13831
IMbrave150 (HCC)	PRCR	SAMPLE-0cea180e92ab	3.34759	2.77456	3.71215
IMbrave150 (HCC)	PRCR	SAMPLE-bca3729527c8	8.99202	4.98572	7.31514
IMbrave150 (HCC)	PRCR	SAMPLE-1187c1ea9311	8.67566	5.53261	7.53166
IMbrave150 (HCC)	PRCR	SAMPLE-95d80c9e8765	6.79769	6.91495	5.95576
IMbrave150 (HCC)	PRCR	SAMPLE-8e54303e2112	5.63119	3.97855	8.03452
IMbrave150 (HCC)	PRCR	SAMPLE-f2beb4d8114b	4.1799	4.78541	3.4052
IMbrave150 (HCC)	PRCR	SAMPLE-2e7d3e349ded	9.42726	9.04057	6.69095
IMbrave150 (HCC)	PRCR	SAMPLE-824520dc76de	4.79672	3.15774	5.46884
IMbrave150 (HCC)	PRCR	SAMPLE-b367ac6ef45d	8.29277	5.7885	7.48558
IMbrave150 (HCC)	PRCR	SAMPLE-bdc2518a1adb	2.71118	2.02462	3.79781
IMbrave150 (HCC)	PRCR	SAMPLE-d307d5c3bda2	3.35249	6.47437	3.22091
IMbrave150 (HCC)	PRCR	SAMPLE-2a5bcd32f9c4	1.72516	2.41831	3.81407
IMbrave150 (HCC)	PRCR	SAMPLE-5e5c305224bf	5.38261	2.86544	5.08637
IMbrave150 (HCC)	PRCR	SAMPLE-976272c26c7d	5.30556	8.68212	2.30208
IMbrave150 (HCC)	PRCR	SAMPLE-a20ee966e59b	5.87654	9.14543	2.60103
IMbrave150 (HCC)	PRCR	SAMPLE-9ff563bf2295	8.78436	9.79114	7.21475
IMbrave150 (HCC)	PRCR	SAMPLE-037b60bf1284	3.09403	3.07983	2.9881
IMbrave150 (HCC)	PRCR	SAMPLE-cd32a40f735f	6.75238	8.15208	4.60621
IMbrave150 (HCC)	PRCR	SAMPLE-5520aa7fc5f7	9.24205	8.56164	7.54661
IMbrave150 (HCC)	PRCR	SAMPLE-78763b64e434	8.72092	8.47345	6.01483
IMbrave150 (HCC)	PRCR	SAMPLE-df1fca92f55f	3.16359	2.60102	7.29805
IMbrave150 (HCC)	PRCR	SAMPLE-970dc669f02a	6.41197	5.23516	3.88078
IMvigor210 (mUC)	PD	EA-1f93194f7826	7.93652	8.38167	8.56391
IMvigor210 (mUC)	PD	EA-e61c8d40dc64	2.01673	2.43446	1.60288
IMvigor210 (mUC)	PD	EA-a9295ecec3c5	2.91057	5.12211	2.77682
IMvigor210 (mUC)	PD	EA-9b7f178e42ab	2.08255	2.18819	3.44334
IMvigor210 (mUC)	PD	EA-6c5b5840547d	2.94814	2.67117	5.38272
IMvigor210 (mUC)	PD	EA-36ae1e77770b	9.69989	8.85653	8.19956
IMvigor210 (mUC)	PD	EA-3c994cdcdfde	6.47881	6.61225	4.53239
IMvigor210 (mUC)	PD	EA-1e13c63077b1	9.21011	9.22699	7.74328
IMvigor210 (mUC)	PD	EA-ed370197eebb	8.07393	6.25621	6.26982
IMvigor210 (mUC)	PD	EA-76af569947bb	7.75317	1.98107	5.81405
IMvigor210 (mUC)	PD	EA-0a0e212e831d	2.2568	8.48846	5.4334
IMvigor210 (mUC)	PD	EA-b6d78ac45f79	1.83054	5.42602	4.54053
IMvigor210 (mUC)	PD	EA-207ca0d849d2	3.86066	5.1902	4.00717
IMvigor210 (mUC)	PD	EA-c43016904a41	5.94223	2.77281	4.85196
IMvigor210 (mUC)	PD	EA-8aeed94a1cdc	7.54612	8.23903	8.72506
IMvigor210 (mUC)	PD	EA-4777ce957658	8.54623	8.83293	8.15829
IMvigor210 (mUC)	PD	EA-42acb5589901	3.99068	2.36449	4.05816
IMvigor210 (mUC)	PD	EA-52ead805d3ea	7.91511	8.68732	7.4503
IMvigor210 (mUC)	PD	EA-ec12e51cb50f	3.98406	4.59146	2.61607
IMvigor210 (mUC)	PD	EA-f0bbcdc59ffb	2.67501	2.76192	4.48042
IMvigor210 (mUC)	PD	EA-fd7a7ce2f0b6	4.4024	5.85065	8.31812
IMvigor210 (mUC)	PD	EA-67265e2524a1	2.18708	2.26963	1.36949
IMvigor210 (mUC)	PD	EA-f5f1c77239c1	7.51171	8.11321	9.18547
IMvigor210 (mUC)	PD	EA-cb38ccae16c9	9.49472	8.83254	8.80109
IMvigor210 (mUC)	PD	EA-6dc02ad65c73	8.61733	5.58311	8.83089
IMvigor210 (mUC)	PD	EA-14fe31b0f5ca	3.1544	2.79794	3.39196
IMvigor210 (mUC)	PD	EA-ce35a8ac112a	5.44189	7.37431	5.48163
IMvigor210 (mUC)	PD	EA-7a6ae6e9f784	7.6075	8.41623	5.21195
IMvigor210 (mUC)	PD	EA-95d0c1b9b011	4.50674	4.38265	2.42869
IMvigor210 (mUC)	PD	EA-be90649bd859	7.33375	6.38923	8.08657
IMvigor210 (mUC)	PD	EA-c4c84fd52ffa	5.38094	2.87948	2.15792
IMvigor210 (mUC)	PD	EA-04b3a091c4d1	7.60916	7.9671	5.73809
IMvigor210 (mUC)	PD	EA-9ce9543bde6f	5.65473	8.18651	3.47439
IMvigor210 (mUC)	PD	EA-843e5bf99c60	3.25307	1.96441	3.95917
IMvigor210 (mUC)	PD	EA-154ca5d180a9	1.48549	3.55471	4.45338
IMvigor210 (mUC)	PD	EA-278e53b7a8a1	6.73132	5.19368	4.14937
IMvigor210 (mUC)	PD	EA-dc84426f9c7b	7.63775	5.84676	4.06606
IMvigor210 (mUC)	PD	EA-28275687478f	2.18664	8.69935	6.14323
IMvigor210 (mUC)	PD	EA-d84f2380e9a3	6.35191	5.6868	3.05583
IMvigor210 (mUC)	PD	EA-e83c86a1bd68	3.37431	5.32581	3.30695
IMvigor210 (mUC)	PD	EA-60b2baa69530	3.30474	8.70173	7.31076
IMvigor210 (mUC)	PD	EA-a69a53032b71	2.65117	1.6471	4.12416
IMvigor210 (mUC)	PD	EA-8257fbca6fb9	2.29961	4.01284	2.07737
IMvigor210 (mUC)	PD	EA-fa83cecf48bb	2.98495	7.9873	7.14253
IMvigor210 (mUC)	PD	EA-6601ad1c4e9f	2.04241	7.58437	3.13585
IMvigor210 (mUC)	PD	EA-c2e7d3fe8ec4	3.20522	3.13964	2.67548
IMvigor210 (mUC)	PD	EA-1f09b8e93f5d	2.88742	2.18761	4.05924
IMvigor210 (mUC)	PD	EA-429180692727	7.57727	7.96007	7.88243
IMvigor210 (mUC)	PD	EA-4668eb9abf5e	2.54984	9.11324	1.58545
IMvigor210 (mUC)	PD	EA-c6c1185b1336	5.78089	3.82229	2.38589
IMvigor210 (mUC)	PD	EA-340b99b49c03	2.20459	1.88737	7.79121
IMvigor210 (mUC)	PD	EA-5946327b250e	2.07318	1.7467	3.69261
IMvigor210 (mUC)	PD	EA-0da0d60ec05a	8.36146	7.2973	3.11249
IMvigor210 (mUC)	PD	EA-8ce09b7623e2	7.74832	2.93028	3.30985
IMvigor210 (mUC)	PD	EA-599d4f161b5d	6.56107	8.08518	6.69581
IMvigor210 (mUC)	PD	EA-9c9ed317de6a	6.26456	4.85464	4.13621
IMvigor210 (mUC)	PD	EA-6f7b1765d574	8.55925	9.20436	7.215
IMvigor210 (mUC)	PD	EA-7c2fe720f05e	7.7758	4.67108	8.38685
IMvigor210 (mUC)	PD	EA-c12ec680a6e3	7.53094	6.06596	4.73152
IMvigor210 (mUC)	PD	EA-9b856c7d09bb	7.04073	8.78042	4.14029
IMvigor210 (mUC)	PD	EA-b4584f7fec96	5.34901	5.56144	7.19418
IMvigor210 (mUC)	PD	EA-235bd58eef8a	8.34757	9.36125	7.32482
IMvigor210 (mUC)	PD	EA-f73b04461113	3.28659	1.73856	2.62722
IMvigor210 (mUC)	PD	EA-6d2360f8cef0	5.17545	5.96352	7.78558
IMvigor210 (mUC)	PD	EA-d8c69306aeb6	1.91448	3.70362	5.13558
IMvigor210 (mUC)	PD	EA-20b4b4db17bb	6.97229	2.92242	3.88929
IMvigor210 (mUC)	PD	EA-22e90d89d4e5	1.4124	5.09427	1.10934
IMvigor210 (mUC)	PD	EA-d14ef3c58fb4	7.47859	5.76476	3.84226
IMvigor210 (mUC)	PD	EA-5ed3c4ef14d3	5.89215	6.97423	6.37654
IMvigor210 (mUC)	PD	EA-42bd9d875572	7.84141	9.59412	8.13676
IMvigor210 (mUC)	PD	EA-a5b6818fbdf3	3.66958	7.00615	8.64324
IMvigor210 (mUC)	PD	EA-8b5fc17c5b98	8.44412	9.35158	6.99899
IMvigor210 (mUC)	PD	EA-f02715b08f5d	3.6529	2.87778	4.80838
IMvigor210 (mUC)	PD	EA-e714d6a1db72	7.31215	2.35779	8.06001
IMvigor210 (mUC)	PD	EA-833d71e18e20	7.81198	8.59209	7.05755
IMvigor210 (mUC)	PD	EA-92cc95540f2e	5.88924	5.42628	5.13263
IMvigor210 (mUC)	PD	EA-3d1255751b34	3.82855	4.22905	7.06955
IMvigor210 (mUC)	PD	EA-0325d39a4c25	2.31606	3.79049	3.9965
IMvigor210 (mUC)	PD	EA-bf1a8707c2dd	5.61371	5.71098	7.47531
IMvigor210 (mUC)	PD	EA-5582800aceb7	5.01079	5.30002	6.71729
IMvigor210 (mUC)	PD	EA-e0680dfa169c	8.91257	5.3645	7.66641
IMvigor210 (mUC)	PD	EA-1ec85f1e38db	9.50314	9.67503	6.17569
IMvigor210 (mUC)	PD	EA-cd58f55a5f95	4.49339	2.22475	3.05241
IMvigor210 (mUC)	PD	EA-7cebae087b01	3.78937	6.09758	3.63998
IMvigor210 (mUC)	PD	EA-7d1445ff311f	2.66152	3.1451	7.17561
IMvigor210 (mUC)	PD	EA-1170631966e9	3.03372	5.13894	1.72012
IMvigor210 (mUC)	PD	EA-05d723fc0f02	2.92552	8.36841	4.84606
IMvigor210 (mUC)	PD	EA-7a7ac31ed988	7.41517	7.56059	5.30279
IMvigor210 (mUC)	PD	EA-e9bcc5d12c97	6.04713	6.08976	6.50974
IMvigor210 (mUC)	PD	EA-437eec0acf80	2.36787	6.15289	2.16237
IMvigor210 (mUC)	PD	EA-9d2c63566f49	5.23176	3.81204	6.52504
IMvigor210 (mUC)	PD	EA-0e25babda92e	4.26242	2.52582	7.9274
IMvigor210 (mUC)	PD	EA-cd97f7dfe2c5	7.9717	9.09374	6.62237
IMvigor210 (mUC)	PD	EA-beaa985219cf	9.68287	9.74487	7.78076
IMvigor210 (mUC)	PD	EA-45ce054e608b	6.81216	7.0912	6.97057
IMvigor210 (mUC)	PD	EA-1f25007c0462	8.59947	8.42706	5.99998
IMvigor210 (mUC)	PD	EA-2a9d46e5414b	1.83151	2.81227	5.53553
IMvigor210 (mUC)	PD	EA-a7f68940f384	3.17338	5.77727	3.87743
IMvigor210 (mUC)	PD	EA-544b0e05b84c	6.8692	8.04866	6.41562
IMvigor210 (mUC)	PD	EA-6c57bb008131	5.65635	5.30479	2.57296
IMvigor210 (mUC)	PD	EA-d0d117881d28	4.43312	4.77273	3.39069
IMvigor210 (mUC)	PD	EA-3ab12f17a57f	2.41896	1.52213	3.86896
IMvigor210 (mUC)	PD	EA-33108e3420b3	2.29183	2.04029	2.24061
IMvigor210 (mUC)	PD	EA-bc983bd384ee	5.5963	4.93231	2.62636
IMvigor210 (mUC)	PD	EA-50f960e279a5	3.41064	6.8821	5.10854
IMvigor210 (mUC)	PD	EA-fd963bde203f	2.99769	2.46193	5.77562
IMvigor210 (mUC)	PD	EA-930b62ea8602	7.86954	7.67724	6.87486
IMvigor210 (mUC)	PD	EA-83120591ec34	4.79582	6.02132	7.71671
IMvigor210 (mUC)	PD	EA-ab3a7972b7b5	2.91671	4.42703	3.54383
IMvigor210 (mUC)	PD	EA-782eef82831d	2.09058	1	5.13949
IMvigor210 (mUC)	PD	EA-2533dd109380	8.37204	7.56639	8.40112
IMvigor210 (mUC)	PD	EA-d7027689e8ec	3.45949	1.98699	4.96513
IMvigor210 (mUC)	SD	EA-1322979370ed	5.2542	7.30252	7.18175
IMvigor210 (mUC)	SD	EA-a25bb11cb7aa	1.5429	1.65659	2.73042
IMvigor210 (mUC)	SD	EA-41307c4853af	1.30404	2.28879	2.02619
IMvigor210 (mUC)	SD	EA-3d6cb17874c0	3.01791	2.90745	5.46007
IMvigor210 (mUC)	SD	EA-2678f88b4fc5	8.40562	6.14116	7.92235
IMvigor210 (mUC)	SD	EA-05550078ac21	3.48108	7.2677	5.1323
IMvigor210 (mUC)	SD	EA-a08cc6138fed	9.08904	8.52469	7.52305
IMvigor210 (mUC)	SD	EA-15c6020f6165	3.47494	2.38087	3.13425
IMvigor210 (mUC)	SD	EA-da751eb5116c	5.40706	7.37147	6.32907
IMvigor210 (mUC)	SD	EA-8773f1999c42	7.49137	7.32167	3.02353
IMvigor210 (mUC)	SD	EA-fffa63be13d0	8.05578	8.5956	5.6015
IMvigor210 (mUC)	SD	EA-e8d2cb4be07a	2.1568	2.85609	4.49889
IMvigor210 (mUC)	SD	EA-f6949f19cd5a	7.96561	5.23334	7.93049
IMvigor210 (mUC)	SD	EA-5d34ecc76c84	3.5747	3.93411	2.07491
IMvigor210 (mUC)	SD	EA-f6b932443b4c	2.6811	7.34461	5.30703
IMvigor210 (mUC)	SD	EA-4e2690afda90	6.73806	5.81702	5.95887
IMvigor210 (mUC)	SD	EA-1058c6584f16	1.75126	2.20762	5.08887
IMvigor210 (mUC)	SD	EA-1e31abb3d8f9	5.843	5.3765	2.10823
IMvigor210 (mUC)	SD	EA-eeec556c310a	7.48062	7.01253	6.96258
IMvigor210 (mUC)	SD	EA-88d4d9bb988c	7.10017	5.27571	5.84647
IMvigor210 (mUC)	SD	EA-43e687b6e87c	8.73554	8.68726	7.76572
IMvigor210 (mUC)	SD	EA-a736e7342fe5	3.8385	1.564	6.82214
IMvigor210 (mUC)	SD	EA-0a3b5bb001f6	2.63677	5.21454	3.04987
IMvigor210 (mUC)	SD	EA-4662b3ff16f8	5.43163	4.53685	4.57338
IMvigor210 (mUC)	SD	EA-ab34bce68529	2.90646	4.61736	1.90991
IMvigor210 (mUC)	SD	EA-7ce9aad5a821	1.21621	1.76801	8.10391
IMvigor210 (mUC)	SD	EA-702e05e37f2f	2.06331	1.83553	2.12602
IMvigor210 (mUC)	SD	EA-cb858693e175	7.84493	8.93834	7.02902
IMvigor210 (mUC)	SD	EA-c95317e91a15	6.33754	6.99454	4.51617
IMvigor210 (mUC)	SD	EA-7cac9bc5c0ec	6.45232	7.20604	4.28687
IMvigor210 (mUC)	SD	EA-3e3ba3b9832a	2.95603	3.15627	1.66259
IMvigor210 (mUC)	SD	EA-352168a82e81	6.26597	5.19059	7.2006
IMvigor210 (mUC)	SD	EA-f535792aee00	9.22371	7.82233	8.45227
IMvigor210 (mUC)	SD	EA-a10c66e6dedb	2.07202	1.27004	1.30977
IMvigor210 (mUC)	SD	EA-cacea128b417	6.14311	8.60311	6.88176
IMvigor210 (mUC)	SD	EA-6341c2d09db2	1.85609	1.92161	1.11188
IMvigor210 (mUC)	SD	EA-b3677db59d64	9.90132	8.71976	7.66013
IMvigor210 (mUC)	SD	EA-a5f787774222	1.53082	1.99657	5.91446
IMvigor210 (mUC)	SD	EA-910216baeb62	7.764	5.50398	3.28708
IMvigor210 (mUC)	SD	EA-0d83fc954970	1.83479	1.46177	5.67692
IMvigor210 (mUC)	SD	EA-5356560f2fe0	6.57756	6.37955	8.20994
IMvigor210 (mUC)	SD	EA-83d3fbc21dad	4.25578	4.7786	3.18052
IMvigor210 (mUC)	SD	EA-13691e482d66	7.48498	2.56385	8.85836
IMvigor210 (mUC)	SD	EA-57f613e0191b	2.6124	5.50185	5.04549
IMvigor210 (mUC)	SD	EA-e29a429d4b9b	2.17689	1.74729	3.12451
IMvigor210 (mUC)	SD	EA-0b6eebc6ffe9	1.80912	1.8577	3.90638
IMvigor210 (mUC)	SD	EA-ba67579e9150	10	8.52147	8.49464
IMvigor210 (mUC)	SD	EA-80538aa1061a	9.59134	3.82592	7.44494
IMvigor210 (mUC)	SD	EA-fa311d86ff09	6.7797	8.20058	3.52466
IMvigor210 (mUC)	SD	EA-5c1f3d0a7ff7	9.5422	8.89774	7.6416
IMvigor210 (mUC)	SD	EA-be2f0666a033	2.50293	2.19292	2.15907
IMvigor210 (mUC)	PRCR	EA-04ddf60f7b8c	8.92766	8.38488	6.18196
IMvigor210 (mUC)	PRCR	EA-e67596791766	5.92794	3.3847	6.37479
IMvigor210 (mUC)	PRCR	EA-6b7e9acb9cd7	9.25508	9.534	8.87422
IMvigor210 (mUC)	PRCR	EA-f58f4f954725	4.927	7.94995	5.66252
IMvigor210 (mUC)	PRCR	EA-9123f30ad696	8.49108	7.20184	7.76566
IMvigor210 (mUC)	PRCR	EA-c9b8e609714b	2.26771	4.30289	5.94482
IMvigor210 (mUC)	PRCR	EA-98bc1e1616bf	8.5844	8.73233	8.03613
IMvigor210 (mUC)	PRCR	EA-c1f886199090	8.99212	5.36237	8.83709
IMvigor210 (mUC)	PRCR	EA-5113ec703c66	1.67694	3.06066	3.9496
IMvigor210 (mUC)	PRCR	EA-97acf494b8d0	8.69274	9.02443	8.34149
IMvigor210 (mUC)	PRCR	EA-e16bafb86624	2.65813	1.75454	4.25074
IMvigor210 (mUC)	PRCR	EA-38efa4c58300	5.35598	5.88915	9.09286
IMvigor210 (mUC)	PRCR	EA-f101fed17ad2	9.42862	8.64372	8.52044
IMvigor210 (mUC)	PRCR	EA-1a8d5407d57d	7.00371	3.6219	3.93747
IMvigor210 (mUC)	PRCR	EA-492c338055ed	4.96783	4.72701	1.62335
IMvigor210 (mUC)	PRCR	EA-f76d440e2738	8.13071	6.86139	8.63393
IMvigor210 (mUC)	PRCR	EA-6fa6795a5df2	8.22199	6.52029	8.70239
IMvigor210 (mUC)	PRCR	EA-a7f67415cfe7	4.71668	7.78804	2.35591
IMvigor210 (mUC)	PRCR	EA-208a26d831aa	2.52195	7.06933	6.39105
IMvigor210 (mUC)	PRCR	EA-8dfedad95aec	2.66791	5.79581	1.93868
IMvigor210 (mUC)	PRCR	EA-764884ef463b	3.55894	2.28008	7.10715
IMvigor210 (mUC)	PRCR	EA-0cde50a75198	9.36613	8.76127	7.59294
IMvigor210 (mUC)	PRCR	EA-072b12716a7f	6.63411	8.61531	6.38163
IMvigor210 (mUC)	PRCR	EA-6f93bf367178	8.43909	7.67202	4.93558
IMvigor210 (mUC)	PRCR	EA-e2a4b0c6a503	5.39061	1.96848	8.08563
IMvigor210 (mUC)	PRCR	EA-b0569186ee04	7.56915	3.441	8.09744
IMvigor210 (mUC)	PRCR	EA-c54ea606cdb4	3.40497	1.83108	8.57692
IMvigor210 (mUC)	PRCR	EA-17ff56abfaf9	8.07496	9.19957	7.13819
IMvigor210 (mUC)	PRCR	EA-d81d05d5a811	3.70381	3.17951	3.65394
IMvigor210 (mUC)	PRCR	EA-fbb4e567c952	2.16	3.54836	4.46948
IMvigor210 (mUC)	PRCR	EA-17a621a13986	7.31415	7.70529	7.65179
IMvigor210 (mUC)	PRCR	EA-8b41fb2007e1	2.36154	2.20173	2.84288
IMvigor210 (mUC)	PRCR	EA-5404f1f798da	9.37831	7.40098	6.16546
IMvigor210 (mUC)	PRCR	EA-46a55f03b6f1	8.96744	8.67033	8.06642
IMvigor210 (mUC)	PRCR	EA-61eb1e764f03	5.84629	6.93454	3.60549
IMvigor210 (mUC)	PRCR	EA-d471f92cbe30	2.16442	1.53954	5.94657
IMvigor210 (mUC)	PRCR	EA-f072185cc6b2	2.04802	1.96985	3.46807
IMvigor210 (mUC)	PRCR	EA-5871106df4c4	9.02499	8.25857	7.57317
IMvigor210 (mUC)	PRCR	EA-0f9ab0b68f9a	9.16101	9.02464	8.87378
IMvigor210 (mUC)	PRCR	EA-0b1a54d9e4d3	3.83712	8.64501	3.96618
IMvigor210 (mUC)	PRCR	EA-60d74f5b0674	7.47211	6.17546	4.54434
IMvigor210 (mUC)	PRCR	EA-593e6b114cba	3.9776	1.6926	2.37184
IMvigor210 (mUC)	PRCR	EA-a4f12a6f3273	5.97225	6.24779	6.88863
IMvigor210 (mUC)	PRCR	EA-735e7e398ab9	9.45822	7.05391	9.05025
IMvigor210 (mUC)	PRCR	EA-6c5c75cbfb08	2.45375	4.54629	2.03786
Riaz et al (melanoma)	PD	SRR5088813	8.44379	6.88682	5.59299
Riaz et al (melanoma)	PD	SRR5088819	1.60903	1.40262	4.06989
Riaz et al (melanoma)	PD	SRR5088826	3.08062	1.92573	5.81659
Riaz et al (melanoma)	PD	SRR5088829	1.26665	2.01034	1.76517
Riaz et al (melanoma)	PD	SRR5088836	3.92853	5.88887	3.06086
Riaz et al (melanoma)	PD	SRR5088839	3.58439	6.88737	4.33252
Riaz et al (melanoma)	PD	SRR5088850	1.03364	2.45845	1.81835
Riaz et al (melanoma)	PD	SRR5088856	3.63961	4.31072	2.73142
Riaz et al (melanoma)	PD	SRR5088864	1.93742	1.78788	5.23477
Riaz et al (melanoma)	PD	SRR5088866	6.86851	5.48046	6.22339
Riaz et al (melanoma)	PD	SRR5088872	7.84122	9.29773	8.05799
Riaz et al (melanoma)	PD	SRR5088883	8.58416	7.90633	7.54908
Riaz et al (melanoma)	PD	SRR5088885	3.10268	4.1394	3.31249
Riaz et al (melanoma)	PD	SRR5088890	1.24492	1.35578	2.03253
Riaz et al (melanoma)	PD	SRR5088904	7.8579	9.28491	7.54923
Riaz et al (melanoma)	PD	SRR5088906	8.21255	8.39026	6.39928
Riaz et al (melanoma)	PD	SRR5088908	2.00563	4.12676	8.12132
Riaz et al (melanoma)	PD	SRR5088909	4.53974	3.98056	8.12756
Riaz et al (melanoma)	PD	SRR5088913	7.5384	6.91372	4.11152
Riaz et al (melanoma)	PD	SRR5088914	6.04749	5.37876	6.02624
Riaz et al (melanoma)	PD	SRR5088916	7.89263	8.6754	8.85311
Riaz et al (melanoma)	PD	SRR5088922	5.88396	2.30902	6.25918
Riaz et al (melanoma)	PD	SRR5088926	6.47198	7.34042	5.11912
Riaz et al (melanoma)	SD	SRR5088815	8.17462	4.51912	7.16765
Riaz et al (melanoma)	SD	SRR5088821	8.7737	7.89811	8.37655
Riaz et al (melanoma)	SD	SRR5088822	6.56391	5.33887	6.36942
Riaz et al (melanoma)	SD	SRR5088831	3.20674	4.99707	3.89646
Riaz et al (melanoma)	SD	SRR5088840	6.2117	1	6.67331
Riaz et al (melanoma)	SD	SRR5088846	9.23812	9.16201	8.91488
Riaz et al (melanoma)	SD	SRR5088849	4.42733	4.72313	3.94396
Riaz et al (melanoma)	SD	SRR5088853	3.55013	3.00134	2.85083
Riaz et al (melanoma)	SD	SRR5088857	7.43785	6.5648	5.64933
Riaz et al (melanoma)	SD	SRR5088867	8.9586	7.51502	8.19205
Riaz et al (melanoma)	SD	SRR5088880	5.60505	1.76383	6.37045
Riaz et al (melanoma)	SD	SRR5088887	2.14344	3.21347	4.12829
Riaz et al (melanoma)	SD	SRR5088895	1.66247	2.11769	2.58541
Riaz et al (melanoma)	SD	SRR5088898	2.61958	8.60433	4.1748
Riaz et al (melanoma)	SD	SRR5088900	3.5132	5.79127	4.28622
Riaz et al (melanoma)	SD	SRR5088920	4.1929	4.00711	2.97644
Riaz et al (melanoma)	PRCR	SRR5088824	9.16809	9.1059	8.14519
Riaz et al (melanoma)	PRCR	SRR5088834	9.16382	9.86163	8.10422
Riaz et al (melanoma)	PRCR	SRR5088843	5.18477	8.52407	4.88879
Riaz et al (melanoma)	PRCR	SRR5088861	1.6899	2.08087	4.81739
Riaz et al (melanoma)	PRCR	SRR5088878	2.21149	3.46615	2.35844
Riaz et al (melanoma)	PRCR	SRR5088891	8.94133	8.9699	8.48994
Riaz et al (melanoma)	PRCR	SRR5088897	6.27832	5.30271	7.39121
Riaz et al (melanoma)	PRCR	SRR5088911	3.31914	5.29061	3.37363
Riaz et al (melanoma)	PRCR	SRR5088924	8.62531	8.55697	8.84632
Riaz et al (melanoma)	PRCR	SRR5088929	9.69574	7.56803	6.7855
IMmotion150 (mRCC)	PD	EA-55a5ef9d1661	6.22019	5.2001	4.53316
IMmotion150 (mRCC)	PD	EA-56739cb05dda	7.18933	7.75116	6.13049
IMmotion150 (mRCC)	PD	EA-9c94e735a1ba	8.88308	7.56141	6.85624
IMmotion150 (mRCC)	PD	EA-d5dd05f4e628	2.84016	3.26844	2.64259
IMmotion150 (mRCC)	PD	EA-5ee55fcc1dbe	4.05712	3.13885	7.53064
IMmotion150 (mRCC)	PD	EA-f73f99d5b001	5.45828	7.55306	2.35452
IMmotion150 (mRCC)	PD	EA-29dfe55d42f8	1.93323	1.85376	4.55544
IMmotion150 (mRCC)	PD	EA-110a7475290f	9.41276	9.19219	6.75807
IMmotion150 (mRCC)	PD	EA-f0754cef425a	9.23522	6.10616	7.79721
IMmotion150 (mRCC)	PD	EA-1ab1bdec2aea	4.9344	2.82155	6.73007
IMmotion150 (mRCC)	PD	EA-deaa0a8f52be	2.36993	3.54118	1.41692
IMmotion150 (mRCC)	PD	EA-c80e21e21787	6.30907	7.20576	4.61009
IMmotion150 (mRCC)	PD	EA-a6892b508e09	4.78543	1	8.20166
IMmotion150 (mRCC)	PD	EA-c4a7a9dec2db	2.26885	3.026	3.10202
IMmotion150 (mRCC)	PD	EA-836ca9367612	6.69118	3.34936	4.28379
IMmotion150 (mRCC)	PD	EA-b33a50582e81	2.24574	3.08069	2.79816
IMmotion150 (mRCC)	PD	EA-eec551688a8f	8.54026	8.34773	4.79701
IMmotion150 (mRCC)	PD	EA-c4fd915ba05a	7.75632	5.63137	4.84578
IMmotion150 (mRCC)	PD	EA-2f37182182a8	5.63543	7.24056	8.13657
IMmotion150 (mRCC)	PD	EA-e8ec0360bfa6	3.0737	3.49251	2.62817
IMmotion150 (mRCC)	PD	EA-a338a2fd3870	2.04763	3.85817	4.06867
IMmotion150 (mRCC)	PD	EA-204f85f53cb2	5.56766	7.63912	4.84466
IMmotion150 (mRCC)	PD	EA-7681fcf7aea2	8.17645	8.70309	8.01665
IMmotion150 (mRCC)	PD	EA-cb89335376a9	4.14832	5.25595	5.85503
IMmotion150 (mRCC)	PD	EA-f10fdf370abf	5.76023	2.46687	2.99338
IMmotion150 (mRCC)	PD	EA-7ed759702547	3.09986	3.72634	4.65123
IMmotion150 (mRCC)	PD	EA-c323ed492053	2.80302	5.05828	2.42146
IMmotion150 (mRCC)	PD	EA-8bf54c708b56	2.27587	1.93574	4.34209
IMmotion150 (mRCC)	PD	EA-25726e2b52bc	4.33874	4.18295	6.21837
IMmotion150 (mRCC)	PD	EA-487470999702	2.64294	4.68628	6.44447
IMmotion150 (mRCC)	PD	EA-2d21184f379a	1.69645	3.57516	6.05328
IMmotion150 (mRCC)	PD	EA-bda1858f59ce	5.27879	3.33372	6.72263
IMmotion150 (mRCC)	PD	EA-c5e93c546b30	2.23485	1.07241	4.61593
IMmotion150 (mRCC)	PD	EA-25e074736b00	5.89891	4.78049	3.70146
IMmotion150 (mRCC)	PD	EA-92f251f8f8f8	3.60888	2.38607	8.0418
IMmotion150 (mRCC)	PD	EA-f6bd15e319ed	2.9488	3.18248	2.59962
IMmotion150 (mRCC)	PD	EA-90e8e6d5f82d	3.66614	5.11812	2.93691
IMmotion150 (mRCC)	PD	EA-55d1ee854d99	5.24871	3.19769	3.72227
IMmotion150 (mRCC)	PD	EA-85b6265c13c4	2.3917	3.59221	3.90736
IMmotion150 (mRCC)	PD	EA-1fe451fdc86a	6.42131	5.68099	4.40951
IMmotion150 (mRCC)	PD	EA-90ae5b37833f	3.55451	3.36427	6.03397
IMmotion150 (mRCC)	PD	EA-8737b16892db	6.65392	8.66579	4.95374
IMmotion150 (mRCC)	PD	EA-55f3a0a6ed9b	4.76906	7.8244	6.28429
IMmotion150 (mRCC)	PD	EA-e2a68f48241a	9.38659	8.52533	4.00758
IMmotion150 (mRCC)	PD	EA-979726334c39	2.17808	1.42566	5.45497
IMmotion150 (mRCC)	PD	EA-324a1aac25ad	2.62631	2.16986	5.53086
IMmotion150 (mRCC)	PD	EA-ac77295b4299	6.4075	6.05952	4.36915
IMmotion150 (mRCC)	PD	EA-5490a3f5cc84	6.84194	7.61505	2.66152
IMmotion150 (mRCC)	PD	EA-36ed5e52a44c	4.51606	3.18454	2.26443
IMmotion150 (mRCC)	PD	EA-d6b16d18f363	3.22941	4.68989	6.24188
IMmotion150 (mRCC)	PD	EA-21682c01ba24	1.3804	2.36227	2.17966
IMmotion150 (mRCC)	PD	EA-8102d0d9dba6	1.64681	2.41185	3.9742
IMmotion150 (mRCC)	PD	EA-03f943f84762	5.17831	5.84692	5.64934
IMmotion150 (mRCC)	PD	EA-f186741db789	2.73766	4.03476	2.26212
IMmotion150 (mRCC)	SD	EA-f269c229ce4d	9.61803	9.58495	6.83068
IMmotion150 (mRCC)	SD	EA-1cd34ad01403	9.27323	4.11237	8.68144
IMmotion150 (mRCC)	SD	EA-4d9c97a6c2ef	2.50332	7.33953	1.72403
IMmotion150 (mRCC)	SD	EA-4220b6b38822	2.35595	8.35279	3.75395
IMmotion150 (mRCC)	SD	EA-f69d8fe99994	1.93147	2.26487	4.6594
IMmotion150 (mRCC)	SD	EA-e42bdf3f2eda	9.20319	9.10575	6.92298
IMmotion150 (mRCC)	SD	EA-e009e6af55a6	2.74755	8.40424	6.99877
IMmotion150 (mRCC)	SD	EA-9507745845f2	4.79202	1.62019	5.32782
IMmotion150 (mRCC)	SD	EA-7477dc59bc21	7.21278	6.37599	9.11391
IMmotion150 (mRCC)	SD	EA-db1289afd095	9.70827	8.80364	8.14977
IMmotion150 (mRCC)	SD	EA-819d1ef2fc00	6.09148	8.25351	5.05741
IMmotion150 (mRCC)	SD	EA-5766d9d100e6	3.219	4.34113	7.27431
IMmotion150 (mRCC)	SD	EA-4462ece2638e	6.36746	5.17494	3.86605
IMmotion150 (mRCC)	SD	EA-8918f2c6643b	6.73708	5.48855	7.56578
IMmotion150 (mRCC)	SD	EA-b2a407f0c89f	2.48356	1.42534	3.91368
IMmotion150 (mRCC)	SD	EA-086e4586eda2	3.81206	6.4664	5.52565
IMmotion150 (mRCC)	SD	EA-9fc4238c71aa	4.02893	4.70208	2.82293
IMmotion150 (mRCC)	SD	EA-606df4bac73b	7.16892	8.16513	5.26909
IMmotion150 (mRCC)	SD	EA-9dac96e3a123	2.73714	3.28212	2.20172
IMmotion150 (mRCC)	SD	EA-3eac12ecf660	2.33746	1.70252	3.81363
IMmotion150 (mRCC)	SD	EA-56ea25a42f0d	4.21035	6.0586	7.8627
IMmotion150 (mRCC)	SD	EA-e574a83590c5	7.04877	7.83412	4.73922
IMmotion150 (mRCC)	SD	EA-3611e74f6248	4.58117	6.46351	3.78908
IMmotion150 (mRCC)	SD	EA-eeb205a8a7e6	6.69809	7.70578	5.21312
IMmotion150 (mRCC)	SD	EA-5cfecf951bff	5.57078	6.282	5.16992
IMmotion150 (mRCC)	SD	EA-4ef9313a1a48	8.59599	7.38756	8.11995
IMmotion150 (mRCC)	SD	EA-9427facdec19	3.05272	3.72763	6.13917
IMmotion150 (mRCC)	SD	EA-14fcfef09ff1	3.33231	6.17674	6.95588
IMmotion150 (mRCC)	SD	EA-e3162df166c8	2.48102	4.32882	5.12282
IMmotion150 (mRCC)	SD	EA-2577e14c4bb6	5.63543	5.1314	3.06431
IMmotion150 (mRCC)	SD	EA-c1cdd04b6ab4	1.91161	1.47635	1.92619
IMmotion150 (mRCC)	SD	EA-65d47ca90df7	9.41826	8.46644	8.01444
IMmotion150 (mRCC)	SD	EA-10003b53f6db	1.73661	4.92785	3.19797
IMmotion150 (mRCC)	SD	EA-977b9a107fb3	5.2577	8.63693	4.65386
IMmotion150 (mRCC)	SD	EA-15cfdc8f495e	7.6889	8.62753	8.42897
IMmotion150 (mRCC)	SD	EA-ec649e915367	5.35301	8.98543	2.26279
IMmotion150 (mRCC)	SD	EA-0e4050916db1	9.33288	9.5414	6.60216
IMmotion150 (mRCC)	SD	EA-96fe83d819f0	8.82785	9.74497	7.7221
IMmotion150 (mRCC)	SD	EA-a073adca289c	8.58581	7.04758	3.32403
IMmotion150 (mRCC)	SD	EA-36baae740f5e	5.1575	7.6621	4.59067
IMmotion150 (mRCC)	SD	EA-0b7840bf3523	5.40496	3.08749	3.21885
IMmotion150 (mRCC)	SD	EA-7e0e234ffc0f	8.45691	7.59373	3.68439
IMmotion150 (mRCC)	SD	EA-1ed195aa6ef6	6.93934	8.42176	7.01408
IMmotion150 (mRCC)	SD	EA-7831642faee0	8.05741	6.70252	7.18682
IMmotion150 (mRCC)	SD	EA-5f8f3987b220	7.88742	8.35962	5.03078
IMmotion150 (mRCC)	SD	EA-486b68220f6d	8.57351	4.59022	8.05949
IMmotion150 (mRCC)	SD	EA-9ddf0ff58f77	9.15694	9.17215	7.26386
IMmotion150 (mRCC)	SD	EA-ec09f29990ae	2.45003	2.35932	3.44129
IMmotion150 (mRCC)	SD	EA-68cc7e627669	8.1318	8.95777	6.90255
IMmotion150 (mRCC)	SD	EA-8acebdd0ec4d	8.94636	9.12001	8.25404
IMmotion150 (mRCC)	SD	EA-ec9dc549ce37	3.59163	3.16959	7.12095
IMmotion150 (mRCC)	SD	EA-19a3bba95ac6	3.37395	4.18159	4.10106
IMmotion150 (mRCC)	SD	EA-cf1e851dbc04	7.7439	6.57444	8.22789
IMmotion150 (mRCC)	SD	EA-f985dba29713	3.98382	5.87167	6.99931
IMmotion150 (mRCC)	SD	EA-631d940ffc0d	4.49189	7.32126	6.29631
IMmotion150 (mRCC)	SD	EA-76aeded16b84	4.82547	2.86994	5.95988
IMmotion150 (mRCC)	SD	EA-2f5cddf7cb27	6.84263	8.48893	4.23712
IMmotion150 (mRCC)	SD	EA-b6fe531c7a8b	4.35434	9.35793	4.39392
IMmotion150 (mRCC)	SD	EA-0fa4e01969f1	2.9108	5.7217	5.91203
IMmotion150 (mRCC)	SD	EA-360ddb45f05d	1.85801	5.22057	2.05327
IMmotion150 (mRCC)	SD	EA-3de803909085	3.52367	7.07611	5.13468
IMmotion150 (mRCC)	SD	EA-3f094b3443bf	1.78005	2.49234	2.56441
IMmotion150 (mRCC)	PRCR	EA-c55af318b51c	5.5659	9.00636	3.40487
IMmotion150 (mRCC)	PRCR	EA-346c20477410	5.49617	7.02047	2.41133
IMmotion150 (mRCC)	PRCR	EA-1a63e7c01916	7.15503	4.19292	5.89047
IMmotion150 (mRCC)	PRCR	EA-0e648645592f	9.76999	8.87201	8.28822
IMmotion150 (mRCC)	PRCR	EA-8a8d2f04739a	8.90814	4.79292	7.6719
IMmotion150 (mRCC)	PRCR	EA-3765536d1e9d	2.44019	4.3403	2.88037
IMmotion150 (mRCC)	PRCR	EA-27279fd68707	9.00276	7.71024	8.14452
IMmotion150 (mRCC)	PRCR	EA-d0f4b7d20aad	8.21667	2.2816	6.00804
IMmotion150 (mRCC)	PRCR	EA-41656ee7bf78	8.72585	9.30734	7.51799
IMmotion150 (mRCC)	PRCR	EA-4a6717742174	2.57352	2.53858	3.8441
IMmotion150 (mRCC)	PRCR	EA-fb5d22407537	7.68855	6.64975	9.45876
IMmotion150 (mRCC)	PRCR	EA-d9e5b4a352b3	7.39011	5.32471	7.95819
IMmotion150 (mRCC)	PRCR	EA-59bf01e8a12a	1.86376	2.55503	4.94673
IMmotion150 (mRCC)	PRCR	EA-625528471215	3.13402	2.34277	2.91489
IMmotion150 (mRCC)	PRCR	EA-2a31b55ddf0e	3.1327	3.34114	6.20841
IMmotion150 (mRCC)	PRCR	EA-94e9a2338602	9.7862	9.13038	8.48295
IMmotion150 (mRCC)	PRCR	EA-ec9daec6ccda	8.32273	2.38812	8.90423
IMmotion150 (mRCC)	PRCR	EA-10609c3d24ae	9.11218	7.3692	8.43178
IMmotion150 (mRCC)	PRCR	EA-ac106c84004b	6.68033	3.41515	4.20604
IMmotion150 (mRCC)	PRCR	EA-06bbef2690e4	5.89884	5.39007	7.52114
IMmotion150 (mRCC)	PRCR	EA-e1625604e909	2.15785	4.67661	2.97236
IMmotion150 (mRCC)	PRCR	EA-6ca4a28f1733	5.34787	3.50204	3.50971
IMmotion150 (mRCC)	PRCR	EA-c95bd3c08482	8.61471	8.14417	9.27408
IMmotion150 (mRCC)	PRCR	EA-7ddf4ae6d5fb	8.41433	7.92611	8.38738
IMmotion150 (mRCC)	PRCR	EA-f42df565f612	9.97311	6.37476	9.52907
IMmotion150 (mRCC)	PRCR	EA-c21ca156ac4f	3.24118	6.13607	2.74797
IMmotion150 (mRCC)	PRCR	EA-a07fbf820e9f	2.32938	2.31792	7.37461
IMmotion150 (mRCC)	PRCR	EA-85240ca88a77	4.86814	6.30848	5.39852
IMmotion150 (mRCC)	PRCR	EA-7bee0c812a85	9.44479	7.27294	9.17716
IMmotion150 (mRCC)	PRCR	EA-a17d38dd8d70	7.93321	4.28724	6.70387
IMmotion150 (mRCC)	PRCR	EA-f9d83c172c96	3.57731	5.06818	4.24386
IMmotion150 (mRCC)	PRCR	EA-bba39d5b1389	7.46081	5.61847	7.33125
IMmotion150 (mRCC)	PRCR	EA-850791438641	7.4136	3.15329	8.19151
IMmotion150 (mRCC)	PRCR	EA-4fc0502c7b23	9.27273	7.83669	8.66979
IMmotion150 (mRCC)	PRCR	EA-e94cee9c5307	9.9651	6.85206	9.19246
IMmotion150 (mRCC)	PRCR	EA-275e398f0b80	8.10558	6.88573	5.85042
IMmotion150 (mRCC)	PRCR	EA-c05744cb526a	8.44421	3.76355	7.8098
IMmotion150 (mRCC)	PRCR	EA-f8d62d67a1f3	6.38914	6.00559	5.96794
IMmotion150 (mRCC)	PRCR	EA-722cb1ade255	2.01235	2.29781	4.67556
IMmotion150 (mRCC)	PRCR	EA-aec378e09028	5.33641	3.19827	4.40146
IMmotion150 (mRCC)	PRCR	EA-c49f16bae019	2.23732	2.20589	2.35018
IMmotion150 (mRCC)	PRCR	EA-83483f9ea0ab	5.84688	7.25673	2.98865
IMmotion150 (mRCC)	PRCR	EA-389a461ff661	9.17573	6.02558	6.2404
IMmotion150 (mRCC)	PRCR	EA-6d5532c73ef8	1.71076	2.38881	5.05517
IMmotion150 (mRCC)	PRCR	EA-c8f3906e7c9c	6.57333	7.62391	6.80026
IMmotion150 (mRCC)	PRCR	EA-3a2277158f0f	6.8933	4.66473	5.82057
POPLAR (NSCLC)	PD	EA-0f0fda909f	1.46688	2.21982	3.55442
POPLAR (NSCLC)	PD	EA-54a1c951c1	7.87671	4.61119	7.31601
POPLAR (NSCLC)	PD	EA-a395dd1934	1.62624	2.95384	4.56254
POPLAR (NSCLC)	PD	EA-a9ac3f9ac3	1.35929	4.0493	3.22061
POPLAR (NSCLC)	PD	EA-94f2196850	8.39178	8.24594	6.14649
POPLAR (NSCLC)	PD	EA-242e0f38cd	4.46224	5.72573	4.48471
POPLAR (NSCLC)	PD	EA-761216c890	2.48725	2.65751	2.49921
POPLAR (NSCLC)	PD	EA-8827b290ed	7.99304	5.4375	7.38225
POPLAR (NSCLC)	PD	EA-a761874343	4.53464	2.89298	2.50206
POPLAR (NSCLC)	PD	EA-f75c219f49	7.87862	7.39336	5.48707
POPLAR (NSCLC)	PD	EA-a2714bb09f	7.82514	7.75253	6.7065
POPLAR (NSCLC)	PD	EA-819aa0aae0	7.28172	3.951	3.28344
POPLAR (NSCLC)	PD	EA-e3164c819f	2.62343	2.39666	2.12228
POPLAR (NSCLC)	PD	EA-a14bed6382	9.38215	9.31348	7.93165
POPLAR (NSCLC)	PD	EA-994bf5a93d	7.5262	9.03073	9.25925
POPLAR (NSCLC)	PD	EA-6384f024c9	2.22099	5.37187	3.03517
POPLAR (NSCLC)	PD	EA-b79138f591	9.5063	9.31971	5.60548
POPLAR (NSCLC)	PD	EA-50758fc46e	4.92018	2.19577	4.57041
POPLAR (NSCLC)	PD	EA-0c41f7a172	2.69213	5.87649	6.91085
POPLAR (NSCLC)	PD	EA-f06a185968	2.01301	2.03415	2.14411
POPLAR (NSCLC)	PD	EA-6f38296772	2.19809	6.78144	3.81256
POPLAR (NSCLC)	PD	EA-b9b3644a3f	7.94721	8.31034	4.25764
POPLAR (NSCLC)	PD	EA-ae056416f4	3.72381	5.06303	2.72951
POPLAR (NSCLC)	PD	EA-1d92342e87	2.30459	4.17504	5.86103
POPLAR (NSCLC)	PD	EA-224340ddca	4.78058	1.82398	7.90169
POPLAR (NSCLC)	PD	EA-68a1925dbb	3.1294	7.72602	3.27626
POPLAR (NSCLC)	PD	EA-1380aee480	8.20456	8.33813	4.9323
POPLAR (NSCLC)	PD	EA-b959778319	3.20435	5.96056	2.49216
POPLAR (NSCLC)	PD	EA-a4c70ff372	2.26365	2.44679	5.50656
POPLAR (NSCLC)	PD	EA-4ebd09823c	2.84556	6.46193	3.87686
POPLAR (NSCLC)	PD	EA-d244d2ddaa	3.42631	4.55412	4.17274
POPLAR (NSCLC)	PD	EA-ca2aad8bdb	7.98112	7.7927	4.82278
POPLAR (NSCLC)	PD	EA-9a039d1bb1	8.40176	7.8894	8.49139
POPLAR (NSCLC)	PD	EA-bcd18e11ff	3.10654	2.60887	7.13547
POPLAR (NSCLC)	SD	EA-e1b5906f69	2.22786	1.5341	2.12648
POPLAR (NSCLC)	SD	EA-465e0159e5	9.08902	7.69617	7.33795
POPLAR (NSCLC)	SD	EA-c565e3ec9c	9.32035	8.35649	6.87243
POPLAR (NSCLC)	SD	EA-f0b701f2f7	6.9684	7.25914	7.20941
POPLAR (NSCLC)	SD	EA-28acd3ebc7	3.02061	1	8.41885
POPLAR (NSCLC)	SD	EA-f3251ce553	5.9804	7.19238	2.70749
POPLAR (NSCLC)	SD	EA-85533b88f5	2.49318	1.71685	4.1441
POPLAR (NSCLC)	SD	EA-44204122b7	3.16497	9.38092	8.35664
POPLAR (NSCLC)	SD	EA-55b284724b	9.07988	9.17998	7.04943
POPLAR (NSCLC)	SD	EA-1ac6c65020	3.37752	6.51516	6.67096
POPLAR (NSCLC)	SD	EA-b987a23aa4	6.12252	9.48641	3.38398
POPLAR (NSCLC)	SD	EA-87117e42e9	2.37828	3.55893	2.05594
POPLAR (NSCLC)	SD	EA-1ef488918d	4.89614	7.85592	6.83521
POPLAR (NSCLC)	SD	EA-849b335ce3	5.0418	5.59756	7.34203
POPLAR (NSCLC)	SD	EA-bb3c31eb10	6.15576	7.40518	5.47788
POPLAR (NSCLC)	SD	EA-e56c563f1c	6.10714	4.96147	6.51008
POPLAR (NSCLC)	SD	EA-63e7c5ecce	1.61964	2.74025	4.74573
POPLAR (NSCLC)	SD	EA-a1a289d9c3	3.12945	1.86148	4.97796
POPLAR (NSCLC)	SD	EA-721acbd5e7	2.38154	7.07307	2.95724
POPLAR (NSCLC)	SD	EA-500c46d341	3.29516	3.03407	2.91029
POPLAR (NSCLC)	SD	EA-9d5f0b23a1	4.7488	2.72323	3.66171
POPLAR (NSCLC)	SD	EA-15fca43434	7.22417	7.50634	5.39727
POPLAR (NSCLC)	SD	EA-77dfb45762	2.67105	6.90241	6.03979
POPLAR (NSCLC)	SD	EA-a1914c717d	5.5792	2.60083	7.85563
POPLAR (NSCLC)	SD	EA-64eb5edaf6	8.55837	2.31011	6.30872
POPLAR (NSCLC)	SD	EA-3f677991fc	9.39659	9.13567	8.24956
POPLAR (NSCLC)	SD	EA-119d009c88	5.54171	7.04849	7.81217
POPLAR (NSCLC)	SD	EA-6f17c727d0	2.91028	3.50468	8.88351
POPLAR (NSCLC)	SD	EA-ebd75f25fd	1.94715	2.98395	1.92968
POPLAR (NSCLC)	SD	EA-75b63f12f5	2.02546	2.48995	5.30774
POPLAR (NSCLC)	SD	EA-4cb471e9c9	5.17535	7.75923	4.69926
POPLAR (NSCLC)	SD	EA-a96e1c1a12	1.97354	1.83484	6.47201
POPLAR (NSCLC)	SD	EA-a8a7dbd40e	3.63461	6.04822	3.43108
POPLAR (NSCLC)	SD	EA-0ecabf26ae	5.43771	3.96873	3.35088
POPLAR (NSCLC)	SD	EA-5484dc8714	4.49861	8.39818	5.55838
POPLAR (NSCLC)	SD	EA-02352606b6	1.93611	3.32078	3.1808
POPLAR (NSCLC)	SD	EA-11007fabbf	8.03242	3.6858	6.35711
POPLAR (NSCLC)	SD	EA-177c304419	9.26512	7.63781	3.46845
POPLAR (NSCLC)	SD	EA-6c5ac35dae	6.41351	7.68216	5.29963
POPLAR (NSCLC)	SD	EA-00b68d2219	8.21133	4.07309	9.07276
POPLAR (NSCLC)	PRCR	EA-e229f7cfac	6.96066	6.11665	5.76419
POPLAR (NSCLC)	PRCR	EA-4e0f4395a5	8.17383	5.65164	3.61505
POPLAR (NSCLC)	PRCR	EA-e91a7d6148	8.17508	8.4177	4.33501
POPLAR (NSCLC)	PRCR	EA-9badb6ade5	9.71513	7.59318	8.49502
POPLAR (NSCLC)	PRCR	EA-89b9b44dd0	5.67548	5.65367	5.2807
POPLAR (NSCLC)	PRCR	EA-bc35070dc0	2.56025	3.04376	7.64313
POPLAR (NSCLC)	PRCR	EA-f04c74af22	9.57458	7.51181	8.28162
POPLAR (NSCLC)	PRCR	EA-d9824f1ef6	1.9607	2.17732	3.27746
POPLAR (NSCLC)	PRCR	EA-ea74d52434	8.97501	9.2331	3.29201
POPLAR (NSCLC)	PRCR	EA-292a509296	4.34514	4.34245	5.15859
POPLAR (NSCLC)	PRCR	EA-86bd5c9b5f	6.5529	8.26684	2.49282
POPLAR (NSCLC)	PRCR	EA-1c12dd3cac	7.44202	4.06626	4.52487
POPLAR (NSCLC)	PRCR	EA-0c979151be	4.70372	5.11602	5.93534
OAK (NSCLC)	PD	EA-dd8d38f9e3	2.29382	4.17039	3.44043
OAK (NSCLC)	PD	EA-428b5f374f	3.47785	3.06698	4.40854
OAK (NSCLC)	PD	EA-4227d50c29	1.78687	4.82029	6.99045
OAK (NSCLC)	PD	EA-d4969df236	2.02348	5.1552	2.59351
OAK (NSCLC)	PD	EA-94f6872f22	2.60021	4.70313	6.13201
OAK (NSCLC)	PD	EA-98c2ccc42c	8.38111	8.14672	6.86833
OAK (NSCLC)	PD	EA-221a117856	2.27881	2.70352	3.49538
OAK (NSCLC)	PD	EA-05ef70125f	1.81532	2.00243	2.33082
OAK (NSCLC)	PD	EA-df7ba5cd1d	7.05712	2.98123	5.89682
OAK (NSCLC)	PD	EA-01813c5ad1	8.86019	6.63864	3.82347
OAK (NSCLC)	PD	EA-8edc84c2f1	4.66306	2.6143	2.40193
OAK (NSCLC)	PD	EA-72bf235b8d	6.4789	8.29184	8.61396
OAK (NSCLC)	PD	EA-ffe004da1c	4.9537	6.53303	4.48959
OAK (NSCLC)	PD	EA-8e84ee04e0	7.89262	3.52901	5.74464
OAK (NSCLC)	PD	EA-c462323c72	4.6896	7.2702	4.42505
OAK (NSCLC)	PD	EA-0ed12cf5b1	7.66425	7.30843	7.13465
OAK (NSCLC)	PD	EA-70dc4111a1	6.2964	4.37832	7.17181
OAK (NSCLC)	PD	EA-2f4c72da22	2.75534	6.20071	2.39551
OAK (NSCLC)	PD	EA-9efb7c0960	9.54158	8.84798	8.44156
OAK (NSCLC)	PD	EA-e3cfaf8036	6.43901	4.36039	5.69952
OAK (NSCLC)	PD	EA-a18e0439db	1.87457	3.49632	5.02331
OAK (NSCLC)	PD	EA-41a13f6858	2.08117	4.23795	2.70007
OAK (NSCLC)	PD	EA-a9869a0237	4.4152	7.48169	3.30038
OAK (NSCLC)	PD	EA-b8db47d981	2.74442	6.01369	3.70939
OAK (NSCLC)	PD	EA-63ddec6c3b	2.85943	2.61647	6.07922
OAK (NSCLC)	PD	EA-24fb5134f9	6.68354	6.0536	5.67008
OAK (NSCLC)	PD	EA-486b56bcf8	6.74455	2.26531	7.9628
OAK (NSCLC)	PD	EA-a862ca56ac	2.02933	5.51443	2.58914
OAK (NSCLC)	PD	EA-64f823babd	3.60319	4.4059	7.00229
OAK (NSCLC)	PD	EA-2bd19392cc	6.21765	6.54616	5.21933
OAK (NSCLC)	PD	EA-6f367223f6	9.36928	8.06467	7.90777
OAK (NSCLC)	PD	EA-c27c5a9e1a	6.96297	4.611	6.04028
OAK (NSCLC)	PD	EA-f2b7c893ac	6.53633	6.29925	2.54448
OAK (NSCLC)	PD	EA-c90c72d336	5.35371	3.2015	6.248
OAK (NSCLC)	PD	EA-dea5a534a4	9.43926	3.78146	8.67249
OAK (NSCLC)	PD	EA-30103435d3	2.79286	7.015	8.18998
OAK (NSCLC)	PD	EA-21afb03371	4.9407	8.68332	7.85348
OAK (NSCLC)	PD	EA-6516270f69	8.5511	9.517	7.23804
OAK (NSCLC)	PD	EA-1f98fc9c45	2.2172	3.33321	2.57204
OAK (NSCLC)	PD	EA-3c1c49517a	2.7154	1.62262	5.55308
OAK (NSCLC)	PD	EA-f50cdf3b37	5.141	5.50332	6.62458
OAK (NSCLC)	PD	EA-1e46058ae9	2.41339	4.67985	2.06135
OAK (NSCLC)	PD	EA-fde78bb036	9.53788	8.69091	8.35868
OAK (NSCLC)	PD	EA-2f86e5f81f	6.02334	8.65271	7.95459
OAK (NSCLC)	PD	EA-4d848746ba	6.53449	2.72248	7.90584
OAK (NSCLC)	PD	EA-1d1dae5757	2.62496	3.10545	2.81882
OAK (NSCLC)	PD	EA-ef4f5802e1	2.53329	5.90534	5.41262
OAK (NSCLC)	PD	EA-727bae315b	3.54377	8.34355	5.50078
OAK (NSCLC)	PD	EA-15ef0fa6c6	7.12338	4.03202	6.52717
OAK (NSCLC)	PD	EA-8f00f63c45	4.18865	3.57194	2.4462
OAK (NSCLC)	PD	EA-d13394b0ef	3.92431	8.28011	4.51636
OAK (NSCLC)	PD	EA-90635f2a8f	1.7133	2.30604	6.93968
OAK (NSCLC)	PD	EA-6c35cca71f	3.59017	5.14514	2.4001
OAK (NSCLC)	PD	EA-fcc26b4302	4.986	2.3834	2.28869
OAK (NSCLC)	PD	EA-62b2326200	4.2968	2.79608	5.94194
OAK (NSCLC)	PD	EA-1d404875c5	7.08148	5.98875	4.72355
OAK (NSCLC)	PD	EA-389f58aa55	2.92938	3.63167	1.91299
OAK (NSCLC)	PD	EA-ca8a095c09	4.36013	5.48617	2.7815
OAK (NSCLC)	PD	EA-9f63e163d6	3.94161	5.409	5.77699
OAK (NSCLC)	PD	EA-1466c03d14	2.03849	2.57964	2.02007
OAK (NSCLC)	PD	EA-bfdcd2da05	8.8654	9.08523	8.35943
OAK (NSCLC)	PD	EA-801476e40a	3.10708	8.84421	6.01471
OAK (NSCLC)	PD	EA-6ab3eb1b93	8.0221	3.95244	8.23645
OAK (NSCLC)	PD	EA-cc9a64d129	6.92107	3.66781	9.13538
OAK (NSCLC)	PD	EA-787a08fd0d	8.05904	8.59693	6.95322
OAK (NSCLC)	PD	EA-d8e8a39ad4	8.52897	7.57482	7.28938
OAK (NSCLC)	PD	EA-d1f9692720	4.73744	7.57883	5.15248
OAK (NSCLC)	PD	EA-3c335b9f14	2.08097	2.76399	4.50512
OAK (NSCLC)	PD	EA-76af40f7b1	8.1745	8.09006	3.84044
OAK (NSCLC)	PD	EA-36fb30eefe	2.75378	3.81669	3.219
OAK (NSCLC)	PD	EA-769f4957f8	3.32916	7.53818	5.48793
OAK (NSCLC)	PD	EA-cf2adecb02	2.47845	1.77275	6.52346
OAK (NSCLC)	PD	EA-3bc5a228e1	5.87501	2.83025	4.38087
OAK (NSCLC)	PD	EA-132f12c9b2	9.62188	6.1438	8.13212
OAK (NSCLC)	PD	EA-41dfa9e10e	4.70597	4.98457	6.38052
OAK (NSCLC)	PD	EA-cc43e53baa	2.57667	2.91798	3.32649
OAK (NSCLC)	PD	EA-fd78d6ec5b	7.95106	8.47241	5.51112
OAK (NSCLC)	PD	EA-e673af5463	8.42555	3.78655	6.24458
OAK (NSCLC)	PD	EA-2dbae42e09	6.54457	4.19629	7.84545
OAK (NSCLC)	PD	EA-0377054c4d	4.35768	7.69116	4.19991
OAK (NSCLC)	PD	EA-44b121568a	8.06743	9.33002	6.86684
OAK (NSCLC)	PD	EA-6a7c0bf8fe	1.87633	1.37805	4.98863
OAK (NSCLC)	PD	EA-608aa4ac91	8.7107	7.83287	3.40971
OAK (NSCLC)	PD	EA-a4faa72112	4.44174	7.63822	3.36169
OAK (NSCLC)	PD	EA-f07cfba7fb	3.59423	5.19989	4.05552
OAK (NSCLC)	PD	EA-a497ba27db	5.33824	5.74301	7.21785
OAK (NSCLC)	PD	EA-d0f7fdc319	1.78645	4.74173	2.59872
OAK (NSCLC)	PD	EA-612fbdd990	9.52132	9.60228	9.12963
OAK (NSCLC)	PD	EA-5d887e1041	2.91871	2.65692	3.38302
OAK (NSCLC)	PD	EA-1231fc077b	7.35825	5.81325	5.71618
OAK (NSCLC)	PD	EA-756f4394a0	7.43805	3.45808	6.87569
OAK (NSCLC)	PD	EA-e56286db78	2.79082	1.91494	4.99638
OAK (NSCLC)	PD	EA-567fa82c1b	4.96593	5.31077	3.84542
OAK (NSCLC)	PD	EA-b6c75e5e91	5.64736	3.10252	3.91292
OAK (NSCLC)	PD	EA-0aa9921a07	8.90404	8.35685	5.36905
OAK (NSCLC)	PD	EA-6d3ddbe718	8.90268	6.74636	3.0906
OAK (NSCLC)	PD	EA-2ebe0a2499	7.51398	8.80427	8.8561
OAK (NSCLC)	PD	EA-29cd8ee3ce	2.67676	3.26891	5.79887
OAK (NSCLC)	PD	EA-df558972c9	7.63159	4.95241	5.46159
OAK (NSCLC)	PD	EA-41e7a59cb4	4.12291	8.81723	7.42816
OAK (NSCLC)	PD	EA-c6ea6b22ce	2.84698	4.8598	5.57655
OAK (NSCLC)	PD	EA-43076b9daa	5.98148	5.46513	2.2483
OAK (NSCLC)	PD	EA-0e771b891a	7.60384	5.14498	6.23864
OAK (NSCLC)	PD	EA-1f51c8269c	2.81683	8.11134	1.91493
OAK (NSCLC)	PD	EA-4857708733	2.8762	2.36606	5.20317
OAK (NSCLC)	PD	EA-c10225043d	9.08113	8.58408	7.30313
OAK (NSCLC)	PD	EA-b801b7182b	3.87334	8.40247	8.70494
OAK (NSCLC)	PD	EA-100ce2ecda	2.21722	2.9539	3.80421
OAK (NSCLC)	PD	EA-a4bacddcb5	6.37222	5.38395	3.48321
OAK (NSCLC)	PD	EA-fa5e35fa32	7.83953	5.83744	7.32987
OAK (NSCLC)	PD	EA-24a047b9ce	2.56687	8.24833	2.96389
OAK (NSCLC)	PD	EA-b8c203a7d5	2.97802	9.12778	7.82433
OAK (NSCLC)	PD	EA-6ae15cb0ec	2.73098	9.11345	8.02013
OAK (NSCLC)	PD	EA-716ea00377	8.86467	7.82211	8.6864
OAK (NSCLC)	PD	EA-44c14d6642	6.95935	6.63845	5.54144
OAK (NSCLC)	PD	EA-ada5a8fa2b	6.30926	5.16348	8.61657
OAK (NSCLC)	PD	EA-92f13ff253	6.52678	2.99258	5.74713
OAK (NSCLC)	PD	EA-164d62ea96	6.11948	6.55641	4.45588
OAK (NSCLC)	PD	EA-ba147ee405	2.52742	5.257	3.92695
OAK (NSCLC)	PD	EA-430c074180	7.00735	1.59202	8.48022
OAK (NSCLC)	PD	EA-6225726ad5	3.02374	6.05481	6.20694
OAK (NSCLC)	PD	EA-944568e13b	5.11137	5.9299	3.3666
OAK (NSCLC)	PD	EA-ad84a46783	1.89484	1.67596	6.48079
OAK (NSCLC)	PD	EA-022952077d	7.20782	8.20624	3.6913
OAK (NSCLC)	PD	EA-99b541ee1f	3.2858	2.6535	5.10556
OAK (NSCLC)	PD	EA-919d86ea3a	2.63435	6.14883	2.46923
OAK (NSCLC)	PD	EA-babf753f2e	3.15209	2.3428	7.57365
OAK (NSCLC)	PD	EA-68c8ed062d	7.09429	3.53534	2.87863
OAK (NSCLC)	PD	EA-2ddde72fd8	3.1044	2.34345	2.25992
OAK (NSCLC)	PD	EA-3ccf6755a0	2.5139	5.1354	2.74189
OAK (NSCLC)	PD	EA-a2dd40cf33	8.6829	8.09879	7.1676
OAK (NSCLC)	PD	EA-5ff9c1f087	8.08952	9.33372	6.82538
OAK (NSCLC)	PD	EA-356e6d6807	4.27336	2.62023	6.3889
OAK (NSCLC)	PD	EA-a298cf43d8	8.72189	5.66019	8.06606
OAK (NSCLC)	PD	EA-eab017d1d0	4.14109	4.40131	3.40741
OAK (NSCLC)	PD	EA-589781a608	5.77288	2.39958	8.6501
OAK (NSCLC)	PD	EA-60df45b842	10	8.38865	5.01825
OAK (NSCLC)	PD	EA-801afc2861	7.64763	5.21854	7.96001
OAK (NSCLC)	PD	EA-c81d5d1a5a	1.56985	3.53523	2.52464
OAK (NSCLC)	PD	EA-66b093e7f2	5.54214	6.10206	4.44469
OAK (NSCLC)	PD	EA-b8e45bbb80	4.18242	7.43731	6.13099
OAK (NSCLC)	PD	EA-4777220b55	2.35834	1.18045	3.14393
OAK (NSCLC)	PD	EA-9cd0c6e40f	3.70671	1.91415	5.71554
OAK (NSCLC)	PD	EA-315c5e432a	1.77693	3.25092	2.62617
OAK (NSCLC)	PD	EA-364de94f4d	3.41149	7.12325	6.9623
OAK (NSCLC)	PD	EA-a0d4b694fb	8.12812	8.0661	5.83359
OAK (NSCLC)	PD	EA-dd41197452	8.57384	8.51972	8.63025
OAK (NSCLC)	PD	EA-a79391253b	4.21971	6.1044	5.2718
OAK (NSCLC)	PD	EA-44cc76c6db	5.38465	5.12554	2.40862
OAK (NSCLC)	PD	EA-557679b25e	1.26058	2.72754	3.07884
OAK (NSCLC)	PD	EA-fa7acf78a5	4.85471	8.33972	5.59317
OAK (NSCLC)	PD	EA-57d98a2d57	5.44912	9.45079	6.24059
OAK (NSCLC)	PD	EA-a9abe3bbfc	8.90078	9.02604	8.16948
OAK (NSCLC)	PD	EA-df3ea91b04	5.998	3.78697	1.80998
OAK (NSCLC)	PD	EA-247eff8239	3.08763	2.23914	3.81805
OAK (NSCLC)	PD	EA-56db92957b	5.32986	2.70162	6.43425
OAK (NSCLC)	PD	EA-b540ea9c21	7.23986	8.1304	4.40995
OAK (NSCLC)	PD	EA-43562af289	2.6924	3.84247	2.85682
OAK (NSCLC)	PD	EA-7352e8d34a	4.85546	7.99283	4.22859
OAK (NSCLC)	SD	EA-c6c26eef88	5.26823	8.37205	5.9243
OAK (NSCLC)	SD	EA-9badac236f	8.88661	8.86917	5.22775
OAK (NSCLC)	SD	EA-e71a94e2c1	7.18324	7.6401	7.31115
OAK (NSCLC)	SD	EA-4b20637c67	8.71436	7.59567	3.32351
OAK (NSCLC)	SD	EA-6a05900be3	5.4051	5.736	3.14815
OAK (NSCLC)	SD	EA-8b682741ca	2.46826	7.92915	2.12052
OAK (NSCLC)	SD	EA-a5673d3d6d	2.22146	4.36312	3.76636
OAK (NSCLC)	SD	EA-2b309823f7	2.93647	3.18426	3.8303
OAK (NSCLC)	SD	EA-217d735251	6.03581	6.19712	4.64968
OAK (NSCLC)	SD	EA-6542c831e7	2.602	3.82656	6.09246
OAK (NSCLC)	SD	EA-d1b6fb4598	1.99444	2.98498	2.21164
OAK (NSCLC)	SD	EA-c29c6cb18b	4.94887	8.01339	6.78197
OAK (NSCLC)	SD	EA-94c670cf1e	3.50847	4.38245	6.95993
OAK (NSCLC)	SD	EA-3c4c8f8be9	8.43218	8.00677	3.1591
OAK (NSCLC)	SD	EA-7bed3ce5a0	7.32238	2.31949	7.37484
OAK (NSCLC)	SD	EA-c10ae20da0	2.17513	1.96657	6.00644
OAK (NSCLC)	SD	EA-9a4b749eaf	7.38904	3.83272	3.68917
OAK (NSCLC)	SD	EA-b34cdb17ee	6.19953	3.57733	5.2169
OAK (NSCLC)	SD	EA-94c6ba1664	1.47794	2.53314	4.58125
OAK (NSCLC)	SD	EA-d5d337b227	5.294	5.20653	5.21173
OAK (NSCLC)	SD	EA-e658480097	5.32572	2.53385	6.40086
OAK (NSCLC)	SD	EA-dee3abb161	2.63638	8.10351	5.66081
OAK (NSCLC)	SD	EA-b163abbb35	8.38172	4.48997	4.73202
OAK (NSCLC)	SD	EA-2fbdfe2839	3.31792	8.3208	4.65032
OAK (NSCLC)	SD	EA-d76c2ef3ec	7.35473	8.06707	4.68878
OAK (NSCLC)	SD	EA-49cb514d22	7.79718	1.86952	7.26329
OAK (NSCLC)	SD	EA-cc1e8129af	8.22624	7.58554	8.54179
OAK (NSCLC)	SD	EA-1d5156213b	2.54817	7.65414	3.13113
OAK (NSCLC)	SD	EA-77cd760c62	8.16477	8.17016	6.89862
OAK (NSCLC)	SD	EA-a285584af5	8.48032	8.90958	2.59583
OAK (NSCLC)	SD	EA-f167c59251	3.23076	2.7799	5.69588
OAK (NSCLC)	SD	EA-dc95d4320d	1.92967	5.59063	5.80074
OAK (NSCLC)	SD	EA-f7d4c4712c	7.90329	6.7282	8.20846
OAK (NSCLC)	SD	EA-72cd721440	2.9969	5.05531	7.98552
OAK (NSCLC)	SD	EA-d89deb4e3e	8.32989	6.53255	7.26769
OAK (NSCLC)	SD	EA-033a6dffad	7.60539	8.49388	6.92737
OAK (NSCLC)	SD	EA-416b3b12b7	2.09833	1.82169	1.89997
OAK (NSCLC)	SD	EA-23bc18f12d	9.34453	4.06388	8.42039
OAK (NSCLC)	SD	EA-31308b91bb	3.6171	4.95475	8.10951
OAK (NSCLC)	SD	EA-634f98825f	8.50667	7.96859	5.3478
OAK (NSCLC)	SD	EA-862a997bc9	1.97203	3.34607	4.09452
OAK (NSCLC)	SD	EA-b249172d62	3.08192	4.73614	4.8535
OAK (NSCLC)	SD	EA-c77ce3d8a5	5.17745	7.00299	5.2184
OAK (NSCLC)	SD	EA-0bdbd01b6d	2.8051	3.6063	7.37653
OAK (NSCLC)	SD	EA-a13d5890c9	4.97132	8.34426	5.08776
OAK (NSCLC)	SD	EA-175bce5be6	9.06757	9.05066	6.16146
OAK (NSCLC)	SD	EA-f5291d36c9	6.3925	7.98908	5.64694
OAK (NSCLC)	SD	EA-f1853fd41b	2.13659	1.77114	4.54681
OAK (NSCLC)	SD	EA-437edb53d1	3.15243	3.0183	6.56426
OAK (NSCLC)	SD	EA-a4e123b69e	3.27641	2.94561	4.07212
OAK (NSCLC)	SD	EA-eb9923dd6c	8.53183	8.20679	6.19564
OAK (NSCLC)	SD	EA-565d538800	2.91393	8.56954	3.46049
OAK (NSCLC)	SD	EA-eba6b7475e	4.60225	1.55549	6.80609
OAK (NSCLC)	SD	EA-e9a7885a9a	7.9491	4.93174	2.29069
OAK (NSCLC)	SD	EA-8bb25456df	3.42105	7.41623	4.60377
OAK (NSCLC)	SD	EA-5fc3b78621	7.28556	4.56539	2.55644
OAK (NSCLC)	SD	EA-2efcaeda94	9.24786	9.54888	5.51287
OAK (NSCLC)	SD	EA-1890c17ed9	2.37314	4.04106	1.68427
OAK (NSCLC)	SD	EA-06d0116ba4	2.15994	2.9138	6.49545
OAK (NSCLC)	SD	EA-8c18391d9f	7.64886	7.47195	4.159
OAK (NSCLC)	SD	EA-3d57c755d9	6.35878	6.91189	3.3913
OAK (NSCLC)	SD	EA-49cd4146cc	8.58465	4.2539	5.71704
OAK (NSCLC)	SD	EA-fa60d37e59	6.70297	6.51492	6.10748
OAK (NSCLC)	SD	EA-2c154c68ad	3.77876	2.82073	4.46895
OAK (NSCLC)	SD	EA-f099a40ea6	9.40125	8.28143	7.61205
OAK (NSCLC)	SD	EA-6adcfd9ee0	3.56317	1.85608	6.27611
OAK (NSCLC)	SD	EA-521ff3b701	2.06266	3.92425	2.51132
OAK (NSCLC)	SD	EA-5d8709ab8d	5.21511	8.23856	3.97967
OAK (NSCLC)	SD	EA-60b1a8bbde	7.22901	7.5536	2.91313
OAK (NSCLC)	SD	EA-6ab3b0782d	4.92543	3.71472	4.0877
OAK (NSCLC)	SD	EA-099ca15e52	8.73311	8.08262	6.95509
OAK (NSCLC)	SD	EA-17638e3ffd	5.3634	5.20594	4.29907
OAK (NSCLC)	SD	EA-df835d16f5	5.97149	5.25505	2.43718
OAK (NSCLC)	SD	EA-c301512e66	5.6039	5.6218	2.81502
OAK (NSCLC)	SD	EA-7e4befce54	4.21989	7.66029	1.44264
OAK (NSCLC)	SD	EA-50b3403aca	9.76105	9.58119	8.37955
OAK (NSCLC)	SD	EA-39db351c7f	8.62619	4.5518	8.23222
OAK (NSCLC)	SD	EA-b31cf4b3e1	6.00127	4.12997	2.67534
OAK (NSCLC)	SD	EA-8e7914333a	2.15875	5.2268	5.19287
OAK (NSCLC)	SD	EA-9fd33cc24a	6.90643	4.73201	4.6686
OAK (NSCLC)	SD	EA-532141db56	2.46358	3.16699	3.1429
OAK (NSCLC)	SD	EA-5354d4ff11	5.88983	6.3048	4.1701
OAK (NSCLC)	SD	EA-2164c0f598	8.26373	8.25512	4.52128
OAK (NSCLC)	SD	EA-a0f3275d25	4.80229	2.93442	7.19221
OAK (NSCLC)	SD	EA-c6ae1d4ac9	6.99466	8.05017	6.90208
OAK (NSCLC)	SD	EA-ff7aa4957c	8.13691	6.29037	4.8786
OAK (NSCLC)	SD	EA-47ad7d7e1b	1.44136	2.34112	2.43103
OAK (NSCLC)	SD	EA-044dbcc71b	6.91761	6.56525	8.38199
OAK (NSCLC)	SD	EA-2683ccb3a1	3.06798	8.51674	2.59207
OAK (NSCLC)	SD	EA-d9d7aa94b3	2.52841	1.8983	3.3567
OAK (NSCLC)	SD	EA-7eba74a7dd	4.88337	3.03311	6.88486
OAK (NSCLC)	SD	EA-dac81ad023	2.30668	3.09391	7.48609
OAK (NSCLC)	SD	EA-ac7669b1c9	9.04905	5.64636	8.56679
OAK (NSCLC)	SD	EA-6ae8bad142	8.29424	7.86869	8.03924
OAK (NSCLC)	SD	EA-7dd048a542	3.86519	5.74129	7.11778
OAK (NSCLC)	SD	EA-195a03dda5	8.11255	8.89221	6.81864
OAK (NSCLC)	SD	EA-5468e1dc03	3.99902	2.85129	7.88404
OAK (NSCLC)	SD	EA-f3a6d7fd6f	2.70087	8.1305	3.82314
OAK (NSCLC)	SD	EA-259f489417	3.60105	2.6733	6.47712
OAK (NSCLC)	SD	EA-abe406c1de	3.426	7.21276	2.27905
OAK (NSCLC)	SD	EA-5c023ca6fa	5.84188	6.97734	7.97585
OAK (NSCLC)	SD	EA-151ff9b042	7.09891	5.4396	7.78506
OAK (NSCLC)	SD	EA-8e9b5dd23f	8.02614	8.17752	5.92691
OAK (NSCLC)	SD	EA-6add8119ba	6.12025	6.73611	3.3674
OAK (NSCLC)	SD	EA-3e3fc66b5f	8.64361	9.22804	8.6751
OAK (NSCLC)	SD	EA-e05e227078	3.6044	2.64219	7.84725
OAK (NSCLC)	SD	EA-7ed91a19ad	6.23592	4.33314	8.31378
OAK (NSCLC)	SD	EA-39668716ab	3.89964	3.23318	4.2591
OAK (NSCLC)	SD	EA-fa3f77cae0	6.13632	7.57926	4.57208
OAK (NSCLC)	SD	EA-0a71e17237	5.72903	2.82048	3.26437
OAK (NSCLC)	SD	EA-804b504518	4.23829	3.43305	2.13037
OAK (NSCLC)	PRCR	EA-7a3e67166e	9.5946	5.31233	3.72346
OAK (NSCLC)	PRCR	EA-81d8c3e57b	8.36445	5.27196	5.10594
OAK (NSCLC)	PRCR	EA-261dfab612	4.11872	1.69433	5.20105
OAK (NSCLC)	PRCR	EA-7ef2c51240	9.23207	6.88398	7.06334
OAK (NSCLC)	PRCR	EA-59aa67b29e	3.82188	3.8558	7.98166
OAK (NSCLC)	PRCR	EA-3ad49038f2	3.26494	2.28032	3.72771
OAK (NSCLC)	PRCR	EA-bd84107f9d	1.73514	2.73273	2.79915
OAK (NSCLC)	PRCR	EA-8364b312ee	8.51692	3.00918	3.48629
OAK (NSCLC)	PRCR	EA-eed6f87fd6	9.44861	8.64377	8.15475
OAK (NSCLC)	PRCR	EA-a3150b5d15	9.17925	8.64857	7.57068
OAK (NSCLC)	PRCR	EA-deb1282668	6.47156	6.34094	7.06893
OAK (NSCLC)	PRCR	EA-75925e872f	2.65548	2.69519	7.97452
OAK (NSCLC)	PRCR	EA-0f8bd46cdd	9.64508	9.17473	8.50214
OAK (NSCLC)	PRCR	EA-59b481939c	5.5429	2.52164	4.78207
OAK (NSCLC)	PRCR	EA-932778cee7	7.55051	6.01135	6.84373
OAK (NSCLC)	PRCR	EA-94bba3f5b7	9.35272	5.06668	6.28818
OAK (NSCLC)	PRCR	EA-848c2ef6fc	8.86233	8.81577	7.94452
OAK (NSCLC)	PRCR	EA-3ff3c4dea1	8.06265	8.25532	5.13071
OAK (NSCLC)	PRCR	EA-e57470b246	5.86043	3.82162	2.92778
OAK (NSCLC)	PRCR	EA-52023a1477	7.96348	8.77332	6.17175
OAK (NSCLC)	PRCR	EA-44ccd5ac82	9.29366	7.36322	7.39455
OAK (NSCLC)	PRCR	EA-0a32b10266	8.45206	6.63976	8.14047
OAK (NSCLC)	PRCR	EA-5546f7b1d1	8.79861	8.67079	7.26977
OAK (NSCLC)	PRCR	EA-9f4ca88d34	4.33737	8.1914	7.69981
OAK (NSCLC)	PRCR	EA-cd2cd25f73	9.37767	7.78314	8.22744
OAK (NSCLC)	PRCR	EA-35703b7c82	8.62143	8.89664	3.62651
OAK (NSCLC)	PRCR	EA-456d496537	5.52496	6.59492	5.6427
OAK (NSCLC)	PRCR	EA-2faaf24e6a	8.55127	6.75008	9.24208
OAK (NSCLC)	PRCR	EA-9303d74b08	7.71161	9.51567	2.35177
OAK (NSCLC)	PRCR	EA-b1a8872f0a	8.54394	9.79325	8.02552
OAK (NSCLC)	PRCR	EA-e43db4f4b3	3.85232	8.44613	4.01332
OAK (NSCLC)	PRCR	EA-fa140178ee	8.43601	5.16034	8.0039
OAK (NSCLC)	PRCR	EA-002d8e81a8	2.02351	5.44244	2.42223
OAK (NSCLC)	PRCR	EA-33e92f77b0	9.31198	5.37938	8.28317
OAK (NSCLC)	PRCR	EA-fa41a06cdf	2.70039	6.4047	4.3597
OAK (NSCLC)	PRCR	EA-13605d0f04	8.81419	8.37548	6.9457
OAK (NSCLC)	PRCR	EA-6157b40595	9.68679	8.44632	8.36331
OAK (NSCLC)	PRCR	EA-b4759d069f	1.48827	2.40257	6.43886
OAK (NSCLC)	PRCR	EA-29e44b507a	4.20329	3.21708	5.2664
OAK (NSCLC)	PRCR	EA-5b31e16d8e	6.8412	7.40637	6.41371
OAK (NSCLC)	PRCR	EA-c6bdaef5aa	7.56266	4.18754	7.7976
OAK (NSCLC)	PRCR	EA-6c620c9474	4.32123	2.28148	9.44574
OAK (NSCLC)	PRCR	EA-95b472a9cb	8.05991	4.95106	6.589
OAK (NSCLC)	PRCR	EA-b750208dd2	6.28928	7.68648	4.46808
OAK (NSCLC)	PRCR	EA-2c6da9c344	7.76774	4.39621	7.31375
OAK (NSCLC)	PRCR	EA-4aeb35f202	5.05193	7.4334	6.30272
OAK (NSCLC)	PRCR	EA-21376a9772	4.02809	2.77682	2.35319
OAK (NSCLC)	PRCR	EA-5e8081333e	4.20295	1.85803	7.98666
Gide et al (melanoma) Nivolumab + IPILUMAB	PD	ipiPD1_1_PRE	1.34083	4.69761	2.54474
Gide et al (melanoma) Nivolumab + IPILUMAB	PD	ipiPD1_10_PRE	3.65308	2.37439	3.90283
Gide et al (melanoma) Nivolumab + IPILUMAB	PD	ipiPD1_12_PRE	6.98899	6.17892	6.08212
Gide et al (melanoma) Nivolumab + IPILUMAB	PRCR	ipiPD1_13_PRE	10	9.32605	9.34035
Gide et al (melanoma) Nivolumab + IPILUMAB	SD	ipiPD1_14_PRE	2.2545	1.37935	2.13629
Gide et al (melanoma) Nivolumab + IPILUMAB	SD	ipiPD1_15_PRE	2.82676	2.88107	2.71197
Gide et al (melanoma) Nivolumab + IPILUMAB	PRCR	ipiPD1_17_PRE	3.45099	5.36319	2.87351
Gide et al (melanoma) Nivolumab + IPILUMAB	SD	ipiPD1_19_PRE	5.60746	3.43509	5.71609
Gide et al (melanoma) Nivolumab + IPILUMAB	PD	ipiPD1_2_PRE	3.45459	6.01471	5.86909
Gide et al (melanoma) Nivolumab + IPILUMAB	SD	ipiPD1_20_PRE	8.4338	8.99719	6.26561
Gide et al (melanoma) Nivolumab + IPILUMAB	PRCR	ipiPD1_21_PRE	8.88348	8.87747	7.684
Gide et al (melanoma) Nivolumab + IPILUMAB	PRCR	ipiPD1_23_PRE	2.73478	4.51618	2.61908
Gide et al (melanoma) Nivolumab + IPILUMAB	PRCR	ipiPD1_24_PRE	6.95113	5.58705	6.73372
Gide et al (melanoma) Nivolumab + IPILUMAB	SD	ipiPD1_25_PRE	2.90904	4.04246	2.85841
Gide et al (melanoma) Nivolumab + IPILUMAB	PRCR	ipiPD1_26_PRE	9.44277	8.6215	8.80768
Gide et al (melanoma) Nivolumab + IPILUMAB	PRCR	ipiPD1_27_PRE	9.58923	5.84137	6.97645
Gide et al (melanoma) Nivolumab + IPILUMAB	PRCR	ipiPD1_32_PRE	7.91341	7.64539	7.85772
Gide et al (melanoma) Nivolumab + IPILUMAB	PRCR	ipiPD1_33_PRE	2.52759	3.22331	4.53673
Gide et al (melanoma) Nivolumab + IPILUMAB	PRCR	ipiPD1_34_PRE	5.17554	7.72736	6.7392
Gide et al (melanoma) Nivolumab + IPILUMAB	PRCR	ipiPD1_35_PRE	4.58238	3.29687	2.44724
Gide et al (melanoma) Nivolumab + IPILUMAB	PRCR	ipiPD1_36_PRE	9.14573	7.76465	8.85802
Gide et al (melanoma) Nivolumab + IPILUMAB	PRCR	ipiPD1_37_PRE	9.34894	7.86918	9.17344
Gide et al (melanoma) Nivolumab + IPILUMAB	PRCR	ipiPD1_44_PRE	8.90957	5.84229	8.31165
Gide et al (melanoma) Nivolumab + IPILUMAB	PRCR	ipiPD1_45_PRE	2.21364	3.60077	4.99285
Gide et al (melanoma) Nivolumab + IPILUMAB	PRCR	ipiPD1_46_PRE	8.28116	8.5906	5.27217
Gide et al (melanoma) Nivolumab + IPILUMAB	PRCR	ipiPD1_47_PRE	9.38968	4.52555	9.80026
Gide et al (melanoma) Nivolumab + IPILUMAB	PRCR	ipiPD1_49_PRE	3.02246	4.89895	3.15178
Gide et al (melanoma) Nivolumab + IPILUMAB	PRCR	ipiPD1_50_PRE	7.12391	7.21101	6.99181
Gide et al (melanoma) Nivolumab + IPILUMAB	PD	ipiPD1_6_PRE	5.47029	3.59161	4.35939
Gide et al (melanoma) Nivolumab + IPILUMAB	PRCR	ipiPD1_7_PRE	7.73286	1.83306	5.86771
Gide et al (melanoma) Nivolumab + IPILUMAB	PD	ipiPD1_8_PRE	2.6296	1.74154	6.80993
Gide et al (melanoma) Nivolumab + IPILUMAB	PD	PD1_10_PRE	2.49549	3.34084	1.96339
Gide et al (melanoma) Nivolumab + IPILUMAB	PD	PD1_11_PRE	3.51441	8.26922	3.28468
Gide et al (melanoma) Nivolumab + IPILUMAB	SD	PD1_12_PRE	2.16764	6.16416	2.85436
Gide et al (melanoma) Nivolumab + IPILUMAB	PD	PD1_13_PRE	1.60194	1	6.03192
Gide et al (melanoma) Nivolumab + IPILUMAB	PD	PD1_14_PRE	2.20952	3.24433	5.06462
Gide et al (melanoma) Nivolumab + IPILUMAB	PD	PD1_15_PRE	2.57749	7.24711	2.75093
Gide et al (melanoma) Nivolumab + IPILUMAB	PD	PD1_16_PRE	1.76693	1.78353	3.48495
Gide et al (melanoma) Nivolumab + IPILUMAB	PD	PD1_17_PRE	6.17055	4.75401	7.5635
Gide et al (melanoma) Nivolumab + IPILUMAB	PD	PD1_18_PRE	2.4894	1.21599	5.02792
Gide et al (melanoma) Nivolumab + IPILUMAB	SD	PD1_19_PRE	1.6921	2.17445	2.30172
Gide et al (melanoma) Nivolumab + IPILUMAB	PD	PD1_2_PRE	3.98241	8.7494	6.68981
Gide et al (melanoma) Nivolumab + IPILUMAB	SD	PD1_21_PRE	1.51864	3.13359	2.89558
Gide et al (melanoma) Nivolumab + IPILUMAB	SD	PD1_23_PRE	2.66622	2.43365	1.78621
Gide et al (melanoma) Nivolumab + IPILUMAB	PRCR	PD1_25_PRE	7.40355	7.54295	5.96685
Gide et al (melanoma) Nivolumab + IPILUMAB	PRCR	PD1_27_PRE	2.02553	2.81637	4.2127
Gide et al (melanoma) Nivolumab + IPILUMAB	SD	PD1_29_PRE	1.25295	2.15612	1.76264
Gide et al (melanoma) Nivolumab + IPILUMAB	PD	PD1_3_PRE	1.4818	1.80488	2.01404
Gide et al (melanoma) Nivolumab + IPILUMAB	SD	PD1_30_PRE	2.78413	4.49067	2.73806
Gide et al (melanoma) Nivolumab + IPILUMAB	PRCR	PD1_34_PRE	6.77266	7.61136	7.52972
Gide et al (melanoma) Nivolumab + IPILUMAB	PRCR	PD1_35_PRE	7.93401	9.21997	8.00342
Gide et al (melanoma) Nivolumab + IPILUMAB	PRCR	PD1_36_PRE	4.27207	2.38337	4.58661
Gide et al (melanoma) Nivolumab + IPILUMAB	PRCR	PD1_38_PRE	9.04847	9.10267	9.12504
Gide et al (melanoma) Nivolumab + IPILUMAB	PD	PD1_4_PRE	8.58781	8.47919	5.64828
Gide et al (melanoma) Nivolumab + IPILUMAB	PRCR	PD1_40_PRE	8.23631	5.93347	3.34867
Gide et al (melanoma) Nivolumab + IPILUMAB	PRCR	PD1_41_PRE	2.77933	6.6133	3.95682
Gide et al (melanoma) Nivolumab + IPILUMAB	PRCR	PD1_42_PRE	2.34529	3.53669	4.68158
Gide et al (melanoma) Nivolumab + IPILUMAB	PRCR	PD1_44_PRE	9.40959	9.02739	7.55394
Gide et al (melanoma) Nivolumab + IPILUMAB	PRCR	PD1_45_PRE	9.3597	7.3196	7.28798
Gide et al (melanoma) Nivolumab + IPILUMAB	PRCR	PD1_46_PRE	7.53949	6.04489	5.91157
Gide et al (melanoma) Nivolumab + IPILUMAB	PRCR	PD1_47_PRE	8.04641	8.25588	7.33688
Gide et al (melanoma) Nivolumab + IPILUMAB	PRCR	PD1_48_PRE	9.79038	8.55264	9.32898
Gide et al (melanoma) Nivolumab + IPILUMAB	PRCR	PD1_49_PRE	5.07943	1.77118	2.38983
Gide et al (melanoma) Nivolumab + IPILUMAB	PD	PD1_5_PRE	2.12988	2.34799	2.71081
Gide et al (melanoma) Nivolumab + IPILUMAB	PRCR	PD1_50_PRE	5.26662	5.57389	5.35156
Gide et al (melanoma) Nivolumab + IPILUMAB	PRCR	PD1_52_PRE	5.07623	4.82803	7.8328
Gide et al (melanoma) Nivolumab + IPILUMAB	PRCR	PD1_53_PRE	8.42762	9.18123	9.19964
Gide et al (melanoma) Nivolumab + IPILUMAB	PRCR	PD1_54_PRE	6.7972	2.85382	5.91039
Gide et al (melanoma) Nivolumab + IPILUMAB	PD	PD1_6_PRE	8.29033	7.02086	6.0773
Gide et al (melanoma) Nivolumab + IPILUMAB	PD	PD1_7_PRE	9.20065	6.69312	8.51939
Gide et al (melanoma) Nivolumab + IPILUMAB	PD	PD1_8_PRE	1.96717	2.68213	2.93527
Gide et al (melanoma) Nivolumab + IPILUMAB	PD	PD1_9_PRE	3.44182	3.9903	2.75344

## Sheet: Figure3
COHORT	Gene	CCL4	CCL5	FLT3LG	XCL1	cDC1
IMbrave150 (HCC)	SAMPLE-028b505787c0	3.3271	3.16285	0.320406	1.0069	8.2163
IMbrave150 (HCC)	SAMPLE-f31dcebc3807	5.29194	3.79475	0.284927	1.22593	7.23656
IMbrave150 (HCC)	SAMPLE-b73c33a20a20	3.67133	3.46704	0.464689	0.715613	8.41469
IMbrave150 (HCC)	SAMPLE-fa41b875f240	3.28438	3.09345	0.443781	2.3643	6.44756
IMbrave150 (HCC)	SAMPLE-9d66e75f7ad4	4.70026	4.3398	0.768798	1.38479	2.62934
IMbrave150 (HCC)	SAMPLE-f867aba4a016	2.4627	0.772496	0.210717	1.59456	2.98753
IMbrave150 (HCC)	SAMPLE-17e4d2d54ce4	4.54222	3.41752	0.235628	1.35249	4.66275
IMbrave150 (HCC)	SAMPLE-ad0fc6cb3c45	5.34291	4.03192	0.0735711	0.308814	7.30805
IMbrave150 (HCC)	SAMPLE-9fd56fea3375	5.14592	4.88181	0.564405	1.54794	8.53171
IMbrave150 (HCC)	SAMPLE-96153f7a7653	2.75864	2.10459	0.201653	0.290764	5.09076
IMbrave150 (HCC)	SAMPLE-eb268b631357	4.34922	2.79662	0.0735711	1.43013	3.25376
IMbrave150 (HCC)	SAMPLE-183acff199ee	1.73932	1.03607	0.117059	0.316771	2.67033
IMbrave150 (HCC)	SAMPLE-d11b8f5ca927	5.05731	5.63027	0.0735711	1.71163	7.61875
IMbrave150 (HCC)	SAMPLE-b03a64981aef	3.45808	1.8473	0.110623	2.46325	2.10343
IMbrave150 (HCC)	SAMPLE-20c86f477aab	5.14559	3.63135	0.181293	0.837174	6.15053
IMbrave150 (HCC)	SAMPLE-81803bc4846e	1.86146	1.75984	0.182317	0.57697	2.23945
IMbrave150 (HCC)	SAMPLE-5d6480407168	4.05233	2.3951	0.0735711	2.40262	3.33792
IMbrave150 (HCC)	SAMPLE-23a48a61604b	2.32931	1.42285	0.233537	0.292867	2.42543
IMbrave150 (HCC)	SAMPLE-12c56b1cb778	2.48337	1.84263	0.347884	0.189626	3.74333
IMbrave150 (HCC)	SAMPLE-2408a322ccd2	3.10186	2.1175	0.0735711	0.0735711	1.78373
IMbrave150 (HCC)	SAMPLE-6cb0fd5c43a2	1.99752	1.29357	0.149807	0.257102	3.29488
IMbrave150 (HCC)	SAMPLE-1f2bc0612fe7	3.70831	2.52757	0.0735711	1.71646	2.31697
IMbrave150 (HCC)	SAMPLE-ddeb3e60289a	0.297416	1.38948	0.244626	2.74507	3.1222
IMbrave150 (HCC)	SAMPLE-aeb0de3350d5	3.98156	2.06512	0.103924	2.28637	4.12305
IMbrave150 (HCC)	SAMPLE-d7778644ae89	4.21326	3.10898	0.0735711	0.342019	6.63274
IMbrave150 (HCC)	SAMPLE-8cea9244f5c6	5.4478	4.6053	0.261892	1.49216	9.45367
IMbrave150 (HCC)	SAMPLE-afb8220c3843	2.38238	0.306489	0.0735711	2.24484	1.86425
IMbrave150 (HCC)	SAMPLE-ddf250e9cc19	4.93054	3.36289	0.0735711	0.634365	8.15187
IMbrave150 (HCC)	SAMPLE-2d025ca83abd	3.21699	2.47689	0.104809	0.529965	2.53184
IMbrave150 (HCC)	SAMPLE-4032dc27cde1	2.50087	1.84321	0.14646	1.8864	1.80409
IMbrave150 (HCC)	SAMPLE-40a7c3a50594	4.2809	3.20086	0.160902	0.39505	1.86125
IMbrave150 (HCC)	SAMPLE-ef4532a58257	4.24921	4.75386	0.277999	0.408098	9.06663
IMbrave150 (HCC)	SAMPLE-956f02d86e8e	3.07691	2.28101	0.0735711	3.07691	3.89323
IMbrave150 (HCC)	SAMPLE-d98623602ac2	1.8429	1.11679	0.13597	4.32909	1.61173
IMbrave150 (HCC)	SAMPLE-82f7c5a4953b	3.16321	2.27713	0.292558	0.187216	6.25753
IMbrave150 (HCC)	SAMPLE-795c6a4a7bee	3.66093	3.55826	0.246099	1.15186	8.5368
IMbrave150 (HCC)	SAMPLE-36b1f630ff1e	2.36809	1.66435	0.425397	2.08012	1.99326
IMbrave150 (HCC)	SAMPLE-e305669fef88	3.70248	1.52631	0.137245	1.88272	1.89403
IMbrave150 (HCC)	SAMPLE-69a1091a45fa	3.1024	2.6013	0.0735711	0.200688	4.1117
IMbrave150 (HCC)	SAMPLE-de3d5f6930ec	3.49742	3.20445	0.345733	0.600826	9.15376
IMbrave150 (HCC)	SAMPLE-39b81522faf3	3.6452	3.89405	0.414381	1.49034	3.73537
IMbrave150 (HCC)	SAMPLE-4f58fe430f8f	3.03294	2.94323	0.16299	0.823788	4.57358
IMbrave150 (HCC)	SAMPLE-934c08064581	4.01526	3.25205	0.100908	2.23757	2.35018
IMbrave150 (HCC)	SAMPLE-3ee7eead3072	3.74426	2.78283	0.112414	0.358463	7.11771
IMbrave150 (HCC)	SAMPLE-6e1a69473a68	3.484	1.64503	0.144737	0.277331	2.26252
IMbrave150 (HCC)	SAMPLE-7194d96dbf40	4.6941	4.10523	0.464347	1.98256	9.46209
IMbrave150 (HCC)	SAMPLE-702511f243c0	5.45366	3.73879	0.240286	1.40642	7.50235
IMbrave150 (HCC)	SAMPLE-a17c3f78d77e	5.50938	4.54413	0.573926	1.12867	9.89262
IMbrave150 (HCC)	SAMPLE-b7161a8f9ee7	4.6903	2.64575	0.0735711	0.672627	2.15783
IMbrave150 (HCC)	SAMPLE-ceda6253f4f3	5.05039	4.05054	0.159024	0.995746	6.81223
IMbrave150 (HCC)	SAMPLE-c50ae10462d7	4.42541	3.62479	0.168883	0.106047	4.68473
IMbrave150 (HCC)	SAMPLE-a555917880c8	4.86639	3.61501	0.0735711	0.405498	4.95576
IMbrave150 (HCC)	SAMPLE-02037678a174	3.91362	3.23338	0.117285	0.117285	1.66143
IMbrave150 (HCC)	SAMPLE-b49bf7c497a0	2.57841	0.801502	0.112491	0.0735711	6.46462
IMbrave150 (HCC)	SAMPLE-bbd7482a2864	3.281	2.29002	0.268835	0.357375	3.99183
IMbrave150 (HCC)	SAMPLE-34b83da322b0	2.35647	1.02866	0.10546	0.925251	3.82066
IMbrave150 (HCC)	SAMPLE-8f5e512b3f8b	3.39381	1.48959	0.185581	2.30218	2.19388
IMbrave150 (HCC)	SAMPLE-7a2e7f42dff4	2.81325	2.43672	0.169429	1.82148	5.72442
IMbrave150 (HCC)	SAMPLE-5ac7bab8ae17	2.44224	1.9736	0.148149	0.319291	3.09127
IMbrave150 (HCC)	SAMPLE-fb188aed9e8e	4.74291	3.24131	0.0735711	1.85251	6.62366
IMbrave150 (HCC)	SAMPLE-7b728f649811	0.0735711	0.0735711	0.0735711	0.0735711	9.46783
IMbrave150 (HCC)	SAMPLE-7f6a20d99735	3.25037	1.54084	0.167165	1.65294	6.23791
IMbrave150 (HCC)	SAMPLE-1b9e56c97532	3.09892	4.5202	0.22127	0.928372	5.8832
IMbrave150 (HCC)	SAMPLE-bcab43f19e62	3.26123	2.85466	0.348311	0.530834	3.21492
IMbrave150 (HCC)	SAMPLE-f8efee63ea93	3.94347	2.57749	0.153046	0.720961	3.51482
IMbrave150 (HCC)	SAMPLE-1de28ada1244	4.80817	3.85626	0.239662	2.13444	9.338
IMbrave150 (HCC)	SAMPLE-e84011037ddd	5.6257	4.78084	0.240817	0.969174	6.91066
IMbrave150 (HCC)	SAMPLE-86f099ceb793	5.04473	3.96898	0.196299	0.896934	6.82692
IMbrave150 (HCC)	SAMPLE-e95ad56328a8	3.43129	2.32659	0.198432	0.198432	5.1911
IMbrave150 (HCC)	SAMPLE-560c1d774371	2.90752	1.36829	0.147867	1.16863	2.26045
IMbrave150 (HCC)	SAMPLE-b06900375108	5.56283	2.96735	0.393487	0.0735711	4.28387
IMbrave150 (HCC)	SAMPLE-c7201cb99429	4.12052	3.916	0.234611	1.23706	8.97738
IMbrave150 (HCC)	SAMPLE-6818676ff9e5	3.26374	2.15116	0.133843	0.27435	2.78528
IMbrave150 (HCC)	SAMPLE-25cae5871c95	2.6741	1.76971	0.207668	0.406706	2.70295
IMbrave150 (HCC)	SAMPLE-f27eb0c16d95	4.10987	3.08357	0.335947	0.858506	4.92331
IMbrave150 (HCC)	SAMPLE-da2326eef9b3	2.94712	1.90269	0.186585	0.538515	3.16012
IMbrave150 (HCC)	SAMPLE-5785d4bd27ed	1.78248	1.37956	0.107984	2.53671	5.4836
IMbrave150 (HCC)	SAMPLE-c634d18542d4	3.78875	1.8307	0.23205	0.194033	7.56908
IMbrave150 (HCC)	SAMPLE-47c051c98d94	4.13173	2.76535	0.841195	0.762264	7.82504
IMbrave150 (HCC)	SAMPLE-550f2bbb42c8	5.99792	5.38389	0.416641	1.80761	9.11641
IMbrave150 (HCC)	SAMPLE-6f1de448a362	3.41737	2.75287	0.210401	0.718587	6.84743
IMbrave150 (HCC)	SAMPLE-a152bf6708da	4.42654	3.22599	0.372051	0.763253	7.81113
IMbrave150 (HCC)	SAMPLE-425b7bf1aac6	2.72593	1.35325	0.154755	0.101143	2.40086
IMbrave150 (HCC)	SAMPLE-61f981baea5f	3.28404	1.10149	0.298229	0.113528	2.68219
IMbrave150 (HCC)	SAMPLE-db855d156f0b	2.1755	1.60273	0.162986	0.118971	1.83459
IMbrave150 (HCC)	SAMPLE-d6c8e066d914	4.44363	3.15858	0.110213	0.461686	7.08522
IMbrave150 (HCC)	SAMPLE-ac716d25897d	6.19922	4.88701	0.135973	1.96828	6.74022
IMbrave150 (HCC)	SAMPLE-d8591a8a1c1e	3.69204	3.04454	0.213825	0.401543	4.88286
IMbrave150 (HCC)	SAMPLE-43ff07f6e78a	2.97549	2.53623	0.361293	0.785162	8.68519
IMbrave150 (HCC)	SAMPLE-65368971dd19	2.31131	1.64658	0.314716	0.24983	2.09137
IMbrave150 (HCC)	SAMPLE-848f66cfb289	3.22335	2.05866	0.137793	0.314905	5.44559
IMbrave150 (HCC)	SAMPLE-ef15b682ea28	2.3043	1.72542	0.272378	2.88773	2.06529
IMbrave150 (HCC)	SAMPLE-66f2783e3f21	2.76707	1.72306	0.284146	0.831838	6.7206
IMbrave150 (HCC)	SAMPLE-e43bd4202767	2.43253	1.489	0.110113	0.488766	2.72367
IMbrave150 (HCC)	SAMPLE-34d65f3a125b	1.72688	1.35911	0.0735711	0.105134	2.50914
IMbrave150 (HCC)	SAMPLE-8eaaf022b1d7	3.24963	1.76301	0.658111	0.168647	4.18272
IMbrave150 (HCC)	SAMPLE-72a1b4764760	3.25328	1.87944	0.146717	0.24992	2.60296
IMbrave150 (HCC)	SAMPLE-1a947fbdb9c4	3.42914	2.49142	0.359719	1.50076	3.04106
IMbrave150 (HCC)	SAMPLE-729804af03e7	2.62454	1.61177	0.300741	0.696532	3.33193
IMbrave150 (HCC)	SAMPLE-ef16afb16cec	3.41712	3.099	0.326121	0.668274	7.43201
IMbrave150 (HCC)	SAMPLE-2ce65a3b3ea6	2.3302	2.11875	0.250279	0.444493	2.96241
IMbrave150 (HCC)	SAMPLE-bc455a5a8e92	3.91724	2.79197	0.255912	0.58293	7.12488
IMbrave150 (HCC)	SAMPLE-8af518f15355	2.22319	1.90082	0.320957	0.0735711	4.25812
IMbrave150 (HCC)	SAMPLE-4fb8fff04d53	3.54393	3.32563	0.19483	0.877054	4.44957
IMbrave150 (HCC)	SAMPLE-d52748312d91	4.83699	3.90816	0.104917	0.642312	8.90626
IMbrave150 (HCC)	SAMPLE-26b104f46428	5.80495	5.89014	0.663251	0.861902	6.51062
IMbrave150 (HCC)	SAMPLE-aae6148d8d83	2.79092	2.76915	0.209142	0.847058	5.6936
IMbrave150 (HCC)	SAMPLE-328b0d0603d4	4.34698	4.06955	0.149036	0.860128	4.79854
IMbrave150 (HCC)	SAMPLE-59b77740e21f	2.55202	1.40947	0.118674	0.0735711	3.25566
IMbrave150 (HCC)	SAMPLE-308ee696bb14	4.69482	3.22155	0.100719	0.497867	7.28716
IMbrave150 (HCC)	SAMPLE-e3f1f1f83ac2	3.35939	2.24538	0.205027	0.0735711	3.21647
IMbrave150 (HCC)	SAMPLE-3ba103ca8bb3	1.64233	0.719812	0.0735711	1.32381	2.66313
IMbrave150 (HCC)	SAMPLE-56e51d7e46dd	2.77332	1.25714	0.0735711	0.471753	4.00802
IMbrave150 (HCC)	SAMPLE-9ad220e78932	3.31564	2.37444	0.231282	0.373439	3.30427
IMbrave150 (HCC)	SAMPLE-1365b3d04cb5	3.08691	1.6811	0.102522	0.703321	1.4806
IMbrave150 (HCC)	SAMPLE-b039f8a694b7	3.34134	1.59383	0.147572	0.410606	2.01678
IMbrave150 (HCC)	SAMPLE-c7c91430ea1e	3.14197	2.31829	0.313508	0.754468	5.8421
IMbrave150 (HCC)	SAMPLE-70ce002b8ece	3.60849	2.6882	0.286991	0.199361	7.30554
IMbrave150 (HCC)	SAMPLE-a8124f983952	3.66133	2.57778	0.189706	0.397209	4.82206
IMbrave150 (HCC)	SAMPLE-ad419014ccbc	3.03632	2.57482	0.0735711	0.663806	3.98438
IMbrave150 (HCC)	SAMPLE-5a247e29bfad	3.56523	1.6742	0.218756	0.299335	5.17966
IMbrave150 (HCC)	SAMPLE-a9c8321fc679	3.0836	2.3671	0.321283	0.745487	1.79958
IMbrave150 (HCC)	SAMPLE-786342113d8a	3.5797	2.9863	0.70978	2.4568	5.09915
IMbrave150 (HCC)	SAMPLE-2a13c7032fff	5.9185	5.14269	0.236627	2.61215	6.87141
IMbrave150 (HCC)	SAMPLE-00f17f11ac7d	3.39439	2.3527	0.299669	0.269459	3.75732
IMbrave150 (HCC)	SAMPLE-5d9da9da1a90	2.94054	1.86852	0.165205	0.409632	2.6305
IMbrave150 (HCC)	SAMPLE-6912a882b3b0	3.76482	3.41704	0.358613	0.779385	7.57395
IMbrave150 (HCC)	SAMPLE-663e0b242cca	3.65699	2.79334	0.322272	0.0735711	6.6195
IMbrave150 (HCC)	SAMPLE-1c30fc16e003	2.42768	1.95253	0.107662	0.464073	2.05814
IMbrave150 (HCC)	SAMPLE-b225e1872649	4.01061	3.41317	0.445742	0.386659	8.85626
IMbrave150 (HCC)	SAMPLE-e165d5d86dc0	5.51583	4.379	0.136876	2.25743	6.63619
IMbrave150 (HCC)	SAMPLE-2998ecad57de	2.44009	1.54321	0.227182	0.263159	3.6963
IMbrave150 (HCC)	SAMPLE-d2246a71a728	7.56895	6.59339	0.51964	2.62661	9.31724
IMbrave150 (HCC)	SAMPLE-04fe1414a2fe	6.11307	4.04828	0.264574	1.84185	6.34699
IMbrave150 (HCC)	SAMPLE-1f3f0fb11912	2.54641	1.99906	0.693799	0.554633	4.96616
IMbrave150 (HCC)	SAMPLE-4c669536b6db	3.89414	3.17927	0.150722	0.454443	5.75313
IMbrave150 (HCC)	SAMPLE-5c59385458b9	3.61186	3.10616	0.243391	0.430915	3.34559
IMbrave150 (HCC)	SAMPLE-bb1337ef6d30	3.59578	3.31782	0.164355	0.766901	8.11122
IMbrave150 (HCC)	SAMPLE-0de59b87f0a0	3.09052	2.2537	0.159573	0.279667	8.28788
IMbrave150 (HCC)	SAMPLE-4a49b4be2bac	3.53417	2.78343	0.0735711	1.26985	6.48268
IMbrave150 (HCC)	SAMPLE-c47cf1dea5a8	5.46737	4.20127	0.0735711	0.970915	4.44656
IMbrave150 (HCC)	SAMPLE-ce518095fa47	5.70577	3.41667	0.186841	0.481422	4.17982
IMbrave150 (HCC)	SAMPLE-fb5ae308c909	4.62228	3.38672	0.0735711	0.581153	5.5237
IMbrave150 (HCC)	SAMPLE-54524b68012d	2.61392	1.29991	0.0735711	0.229345	6.16107
IMbrave150 (HCC)	SAMPLE-47ac52303291	3.85713	2.07125	0.0735711	0.38556	1.51974
IMbrave150 (HCC)	SAMPLE-387e070f3021	4.60553	3.80388	0.441015	0.812884	6.75686
IMbrave150 (HCC)	SAMPLE-852767f42806	2.81352	0.591028	0.124529	0.0735711	2.65931
IMbrave150 (HCC)	SAMPLE-56bdfbb54979	3.08679	3.9026	0.0735711	2.15917	4.58986
IMbrave150 (HCC)	SAMPLE-c56d5c167821	2.48298	1.76838	0.164222	0.581015	2.11571
IMbrave150 (HCC)	SAMPLE-cad938f551f9	4.4751	3.35641	0.441079	0.651987	9.0663
IMbrave150 (HCC)	SAMPLE-5fcae6828d28	4.84146	3.26287	0.416679	1.53046	9.56065
IMbrave150 (HCC)	SAMPLE-82ae1b441f33	1.4799	0.979584	0.0735711	0.0735711	3.33638
IMbrave150 (HCC)	SAMPLE-ee021307ff68	2.00533	1.36462	0.0735711	0.251873	3.11291
IMbrave150 (HCC)	SAMPLE-f18a1e4a23b6	2.73497	1.21713	0.154343	0.193093	1.42192
IMbrave150 (HCC)	SAMPLE-29ab9535d7f8	3.11206	1.81848	0.32852	0.54511	5.54615
IMbrave150 (HCC)	SAMPLE-7c00de7aff66	5.23795	4.42299	0.310864	1.69121	7.97583
IMbrave150 (HCC)	SAMPLE-e1d674dda2cb	3.84559	2.64671	0.40455	0.571911	4.30445
IMbrave150 (HCC)	SAMPLE-9eb31c809d26	3.85055	2.85919	0.18917	0.518775	3.66919
IMbrave150 (HCC)	SAMPLE-7d2fa0263cd1	3.95046	3.57213	0.149751	0.450113	7.69513
IMbrave150 (HCC)	SAMPLE-8355986bdde2	4.27571	3.98561	0.297164	1.15599	5.00473
IMbrave150 (HCC)	SAMPLE-30b8ef258762	3.29898	2.24846	0.113585	0.0735711	8.46546
IMbrave150 (HCC)	SAMPLE-3650edcefd24	3.21656	2.95186	0.140887	0.354461	4.96454
IMbrave150 (HCC)	SAMPLE-8c505e0c5857	2.69165	3.01378	0.196057	0.63192	6.63272
IMbrave150 (HCC)	SAMPLE-be281a656aa1	3.0914	3.70699	0.324732	0.204611	8.70541
IMbrave150 (HCC)	SAMPLE-848ea327e560	5.71235	4.92434	0.280848	1.51805	7.18034
IMbrave150 (HCC)	SAMPLE-e9eaec9c16d0	1.63489	1.8766	0.121308	0.455163	2.91725
IMbrave150 (HCC)	SAMPLE-9e93eeadbdc3	3.66433	3.87425	0.624379	1.60313	9.60917
IMbrave150 (HCC)	SAMPLE-88c876ccaeec	5.25473	4.94066	0.196205	0.345016	7.69979
IMbrave150 (HCC)	SAMPLE-918125e712d5	2.66804	2.39314	0.177702	0.750535	3.57379
IMbrave150 (HCC)	SAMPLE-09baaff94584	3.57734	3.14953	0.333986	0.745742	6.89089
IMbrave150 (HCC)	SAMPLE-faac1135dfda	3.73999	2.81842	0.125049	1.18623	4.18199
IMbrave150 (HCC)	SAMPLE-74a1b01db6ca	3.57658	3.32252	0.506489	2.78408	5.88186
IMbrave150 (HCC)	SAMPLE-71709c239c59	3.59304	3.77274	0.2485	1.05886	4.22793
IMbrave150 (HCC)	SAMPLE-bf61b91ac4a6	2.73561	2.59462	0.180408	1.62034	2.75161
IMbrave150 (HCC)	SAMPLE-1dcbe1e9232b	3.65086	3.17537	0.109475	1.1671	5.65229
IMbrave150 (HCC)	SAMPLE-5830c8abbfbb	3.62214	2.41158	0.0735711	0.729223	1.65601
IMbrave150 (HCC)	SAMPLE-f0372db2d14f	4.68441	4.6225	0.178056	1.14507	7.80338
IMbrave150 (HCC)	SAMPLE-561b0c5d4d1b	3.80374	2.51333	0.192876	0.754775	6.55682
IMbrave150 (HCC)	SAMPLE-10d7accac304	3.57457	2.60656	0.0735711	0.0735711	2.67202
IMbrave150 (HCC)	SAMPLE-6fd0b1f10480	2.39751	1.43814	0.0735711	0.645388	4.06834
IMbrave150 (HCC)	SAMPLE-366d5a33b659	2.18933	1.45076	0.216563	0.216563	3.46052
IMbrave150 (HCC)	SAMPLE-4f4fc148f2cf	2.39823	2.857	0.207139	0.612292	3.56146
IMbrave150 (HCC)	SAMPLE-0f5cf49dc25c	2.85828	2.61197	0.317353	0.997634	6.54133
IMbrave150 (HCC)	SAMPLE-a13ee41727d8	3.49832	3.4672	0.458205	0.761578	5.40294
IMbrave150 (HCC)	SAMPLE-c67a4f0616a0	3.26079	4.14651	0.299379	0.44145	9.00688
IMbrave150 (HCC)	SAMPLE-aa4ee84bfe05	2.31217	2.42081	0.265085	3.18892	6.07651
IMbrave150 (HCC)	SAMPLE-550a17eaf82f	2.29765	1.95982	0.230297	0.404929	2.9208
IMbrave150 (HCC)	SAMPLE-2361c32ebd11	3.87395	3.25735	0.163315	0.119141	2.98487
IMbrave150 (HCC)	SAMPLE-b32d7448c996	3.59525	2.0477	0.241011	1.32351	4.07293
IMbrave150 (HCC)	SAMPLE-0d70fada97ad	3.41074	2.81162	0.20388	0.911701	2.7405
IMbrave150 (HCC)	SAMPLE-66c47dc2326b	3.87304	3.91665	0.219976	3.22799	3.51648
IMbrave150 (HCC)	SAMPLE-3423a42d9775	3.14362	3.53751	0.111869	0.6169	6.00777
IMbrave150 (HCC)	SAMPLE-f0d7d8026bd0	3.01875	1.5839	0.247831	2.49025	6.43882
IMbrave150 (HCC)	SAMPLE-c769793dc10d	4.24847	3.40413	0.0735711	0.866342	3.70816
IMbrave150 (HCC)	SAMPLE-83452cfc2ef5	4.62782	3.93888	0.145905	0.855832	8.5529
IMbrave150 (HCC)	SAMPLE-e6eb82484bd9	5.24127	6.25735	0.679738	1.93465	8.5887
IMbrave150 (HCC)	SAMPLE-5588a43c9167	5.04824	3.40569	0.181298	0.746574	8.45452
IMbrave150 (HCC)	SAMPLE-6672458a35be	5.21327	4.35099	0.417592	1.40012	7.9938
IMbrave150 (HCC)	SAMPLE-f4141ebf28fc	3.44154	2.37843	0.327262	0.247554	3.4127
IMbrave150 (HCC)	SAMPLE-5e027c8b4ee1	3.36365	2.39648	0.0735711	0.0735711	2.28922
IMbrave150 (HCC)	SAMPLE-f8d1034569ca	5.59638	4.77252	0.598189	1.09027	7.10404
IMbrave150 (HCC)	SAMPLE-16ef6a80f387	5.63336	4.56913	0.451434	1.54685	9.06027
IMbrave150 (HCC)	SAMPLE-c1ef3c5da5ad	3.67214	1.98106	0.24859	3.87482	6.45646
IMbrave150 (HCC)	SAMPLE-ef4749bc4be3	6.72167	6.33555	0.428567	1.91377	9.10179
IMbrave150 (HCC)	SAMPLE-a21ee205d71c	6.68636	6.14868	0.714542	1.58371	9.11125
IMbrave150 (HCC)	SAMPLE-e8d60c1d26f8	4.2243	2.48157	0.158932	1.92184	8.49293
IMbrave150 (HCC)	SAMPLE-a094dad5fc18	3.87518	2.41982	0.109943	0.401617	2.12673
IMbrave150 (HCC)	SAMPLE-afdf4b890e90	4.59886	3.28658	0.335817	0.365484	4.32813
IMbrave150 (HCC)	SAMPLE-13cecbb71602	5.85494	5.2476	0.106128	2.01953	7.23513
IMbrave150 (HCC)	SAMPLE-299391687a69	5.99699	5.79641	0.530026	1.99624	6.88915
IMbrave150 (HCC)	SAMPLE-bf415011012a	4.52887	2.92648	0.240948	0.332782	7.14165
IMbrave150 (HCC)	SAMPLE-772d9d4781e6	4.2842	4.29852	0.183446	0.956488	9.03487
IMbrave150 (HCC)	SAMPLE-d5a59c782bb7	6.10107	4.86702	0.195288	0.938778	9.51206
IMbrave150 (HCC)	SAMPLE-a1347f567d22	3.98002	2.8871	0.131186	2.30232	3.45776
IMbrave150 (HCC)	SAMPLE-2352c4ae14dc	3.65839	4.06195	0.487119	1.29256	9.59124
IMbrave150 (HCC)	SAMPLE-f5e52b8ca16c	5.47716	3.57818	0.262432	1.93053	7.99369
IMbrave150 (HCC)	SAMPLE-e19197bb82c2	5.42798	2.3664	0.314645	2.49169	7.61547
IMbrave150 (HCC)	SAMPLE-566076a93b10	2.99853	2.15902	0.148325	0.219396	3.58071
IMbrave150 (HCC)	SAMPLE-872b1123b4d9	4.37041	3.17896	0.139173	1.49299	4.41717
IMbrave150 (HCC)	SAMPLE-88e8a0b064a6	3.48093	3.18484	0.573812	0.724215	7.22991
IMbrave150 (HCC)	SAMPLE-7e2f7ec6fa4c	5.05495	3.61386	0.316996	1.8346	2.65031
IMbrave150 (HCC)	SAMPLE-198589157007	4.7696	3.7199	0.261455	2.64911	8.24872
IMbrave150 (HCC)	SAMPLE-e260bfa468fd	4.94997	3.62567	0.124603	1.71713	7.73276
IMbrave150 (HCC)	SAMPLE-7212aec956a9	5.57197	5.1235	0.0735711	1.79484	6.08121
IMbrave150 (HCC)	SAMPLE-3f56c16ab404	6.119	5.86211	0.0735711	0.268418	3.18309
IMbrave150 (HCC)	SAMPLE-6ac951e41f6e	3.67861	2.8859	0.293959	0.756297	7.01953
IMbrave150 (HCC)	SAMPLE-8d878d01aeba	4.57469	3.32527	0.302279	1.7375	7.22928
IMbrave150 (HCC)	SAMPLE-183f62b927d1	2.91671	1.73666	0.149684	1.05552	3.51708
IMbrave150 (HCC)	SAMPLE-4127a10d82dc	3.49124	2.10446	0.315725	0.158886	4.60333
IMbrave150 (HCC)	SAMPLE-0e06f3837d46	3.98226	1.91941	0.101239	3.17951	4.28935
IMbrave150 (HCC)	SAMPLE-eb500cf98142	4.10101	2.14911	0.835525	2.02035	2.22027
IMbrave150 (HCC)	SAMPLE-d556d38e9e9d	3.66203	2.97918	0.409967	0.61318	8.73911
IMbrave150 (HCC)	SAMPLE-c7ddc5f99b9f	3.30116	2.18284	0.0735711	0.53221	6.1697
IMbrave150 (HCC)	SAMPLE-7689562beaee	5.67402	4.49571	0.404589	2.23067	9.5293
IMbrave150 (HCC)	SAMPLE-c9b0d55948e0	4.11865	5.12705	0.182227	0.42269	6.87507
IMbrave150 (HCC)	SAMPLE-1c9c7e4ae16e	3.73543	3.31785	0.235195	1.83514	8.17369
IMbrave150 (HCC)	SAMPLE-196054b48aa1	3.51965	1.60071	0.401948	0.479899	3.32529
IMbrave150 (HCC)	SAMPLE-bc033cd141dc	5.5067	4.93159	0.41149	2.06461	9.63001
IMbrave150 (HCC)	SAMPLE-8e7b6537cfbf	4.28747	2.80873	0.232459	0.797774	4.75173
IMbrave150 (HCC)	SAMPLE-c951424ae971	3.5916	3.08396	0.581757	0.825173	7.66252
IMbrave150 (HCC)	SAMPLE-950fff912bbd	5.44424	4.99963	0.538609	0.965608	8.71199
IMbrave150 (HCC)	SAMPLE-5d354b3cba89	5.37935	5.09065	0.146941	0.969517	9.78966
IMbrave150 (HCC)	SAMPLE-9c0e1103cf23	3.9203	2.28554	0.104993	0.805239	2.38949
IMbrave150 (HCC)	SAMPLE-1115f8df3614	5.48032	5.28088	0.329453	1.94235	8.43299
IMbrave150 (HCC)	SAMPLE-f2e7c7c00f65	4.24953	3.48613	0.0735711	1.10298	8.5338
IMbrave150 (HCC)	SAMPLE-594146b86872	4.06693	4.4458	0.462313	1.55573	7.54705
IMbrave150 (HCC)	SAMPLE-9b7e306ecbb4	5.71816	4.72601	0.144172	1.49589	9.06192
IMbrave150 (HCC)	SAMPLE-cddbd5de1a70	2.52098	2.54332	0.334924	0.0735711	3.48361
IMbrave150 (HCC)	SAMPLE-5758a62bd3c3	3.48479	2.25848	0.373782	2.8786	4.6034
IMbrave150 (HCC)	SAMPLE-79f1af43d186	5.89325	4.20703	0.102575	1.31273	5.59788
IMbrave150 (HCC)	SAMPLE-897027b064b8	5.62214	4.49441	0.274988	1.23799	5.4504
IMbrave150 (HCC)	SAMPLE-89e3d5214fa9	3.05121	2.84077	0.268256	0.304228	6.42635
IMbrave150 (HCC)	SAMPLE-8b06f7ce77ed	4.94056	4.42711	0.238831	1.26671	6.09131
IMbrave150 (HCC)	SAMPLE-a8d18c83fa74	4.35749	2.24741	0.131319	0.436325	5.33515
IMbrave150 (HCC)	SAMPLE-e59b9895189b	3.67738	2.48057	0.0735711	0.584592	6.77056
IMbrave150 (HCC)	SAMPLE-cf987d2e9dca	3.03423	2.93264	0.35635	0.327531	6.25571
IMbrave150 (HCC)	SAMPLE-ed82a411177c	2.80542	1.94366	0.716736	0.0735711	2.98937
IMbrave150 (HCC)	SAMPLE-f132a4ae986e	2.71978	1.67048	0.106765	2.16393	4.03229
IMbrave150 (HCC)	SAMPLE-0183eb013d61	6.86031	7.10194	0.219349	2.5146	8.92469
IMbrave150 (HCC)	SAMPLE-8cc25b87df27	3.22929	1.81126	0.105912	0.31402	3.01188
IMbrave150 (HCC)	SAMPLE-d42475b59094	5.47824	4.08152	0.187752	1.06512	7.62853
IMbrave150 (HCC)	SAMPLE-74ca75e56aeb	4.78874	3.17324	0.314984	0.282873	5.26715
IMbrave150 (HCC)	SAMPLE-a1eaf548cad2	4.87377	5.11056	0.279269	1.10977	5.0133
IMbrave150 (HCC)	SAMPLE-8537344db2fc	1.8703	0.955097	0.317555	2.38818	1.90365
IMbrave150 (HCC)	SAMPLE-2d7096afd776	6.97953	6.6863	0.551316	1.77723	9.12149
IMbrave150 (HCC)	SAMPLE-d1aeb3cbf452	3.85954	3.45332	0.148499	3.342	3.04
IMbrave150 (HCC)	SAMPLE-34b7de65f1b6	4.09096	4.83586	0.180935	1.20095	8.83537
IMbrave150 (HCC)	SAMPLE-9bf0f815cbfe	0.446869	1.87834	0.0735711	0.292739	1.87329
IMbrave150 (HCC)	SAMPLE-0cea180e92ab	2.92838	0.76249	0.198796	2.15822	2.77456
IMbrave150 (HCC)	SAMPLE-bca3729527c8	4.71535	3.98923	0.230353	0.901296	4.98572
IMbrave150 (HCC)	SAMPLE-1187c1ea9311	4.26283	4.14482	0.272969	0.832036	5.53261
IMbrave150 (HCC)	SAMPLE-95d80c9e8765	2.94734	3.57261	0.149584	0.449365	6.91495
IMbrave150 (HCC)	SAMPLE-8e54303e2112	6.03359	4.35399	0.17388	1.9184	3.97855
IMbrave150 (HCC)	SAMPLE-f2beb4d8114b	4.56474	2.22405	0.272627	0.0735711	4.78541
IMbrave150 (HCC)	SAMPLE-2e7d3e349ded	6.49163	5.08665	0.338864	2.22152	9.04057
IMbrave150 (HCC)	SAMPLE-824520dc76de	2.86317	2.72539	0.187464	1.43013	3.15774
IMbrave150 (HCC)	SAMPLE-b367ac6ef45d	5.24226	4.25317	0.321654	2.47738	5.7885
IMbrave150 (HCC)	SAMPLE-bdc2518a1adb	2.93034	2.05307	0.156908	0.310397	2.02462
IMbrave150 (HCC)	SAMPLE-d307d5c3bda2	3.51302	3.41653	0.171425	0.139539	6.47437
IMbrave150 (HCC)	SAMPLE-2a5bcd32f9c4	1.35756	1.28928	0.0735711	0.0735711	2.41831
IMbrave150 (HCC)	SAMPLE-5e5c305224bf	4.83828	3.1741	0.167475	1.75028	2.86544
IMbrave150 (HCC)	SAMPLE-976272c26c7d	2.85995	2.467	0.433771	0.465299	8.68212
IMbrave150 (HCC)	SAMPLE-a20ee966e59b	2.38786	2.38786	0.754108	0.226232	9.14543
IMbrave150 (HCC)	SAMPLE-9ff563bf2295	5.70434	4.87654	0.197261	0.926098	9.79114
IMbrave150 (HCC)	SAMPLE-037b60bf1284	2.29268	1.46098	0.319008	0.253038	3.07983
IMbrave150 (HCC)	SAMPLE-cd32a40f735f	4.93469	3.35671	0.156299	0.631493	8.15208
IMbrave150 (HCC)	SAMPLE-5520aa7fc5f7	6.28391	5.54122	0.278866	0.993516	8.56164
IMbrave150 (HCC)	SAMPLE-78763b64e434	5.12875	4.72551	0.27607	0.807388	8.47345
IMbrave150 (HCC)	SAMPLE-df1fca92f55f	2.24744	1.46903	0.337453	2.31023	2.60102
IMbrave150 (HCC)	SAMPLE-970dc669f02a	3.24817	2.81289	0.212103	0.416989	5.23516
IMvigor210 (mUC)	EA-1f93194f7826	2.53705	2.47458	0.253725	2.25986	8.38167
IMvigor210 (mUC)	EA-e61c8d40dc64	0.23909	0.36347	0.36347	0.195127	2.43446
IMvigor210 (mUC)	EA-a9295ecec3c5	1.91194	1.44681	0.300901	0.511237	5.12211
IMvigor210 (mUC)	EA-9b7f178e42ab	2.46197	0.917395	0.295697	2.31453	2.18819
IMvigor210 (mUC)	EA-6c5b5840547d	1.03905	0.469403	0.141992	2.50234	2.67117
IMvigor210 (mUC)	EA-36ae1e77770b	5.74514	5.18779	0.333803	1.13939	8.85653
IMvigor210 (mUC)	EA-3c994cdcdfde	5.89963	2.11987	0.249651	1.71159	6.61225
IMvigor210 (mUC)	EA-1e13c63077b1	3.11141	2.9249	0.796829	1.48847	9.22699
IMvigor210 (mUC)	EA-ed370197eebb	3.38436	2.20358	0.498701	1.26541	6.25621
IMvigor210 (mUC)	EA-76af569947bb	3.48547	2.38982	0.328745	2.8833	1.98107
IMvigor210 (mUC)	EA-0a0e212e831d	1.64357	2.06604	0.377717	2.43047	8.48846
IMvigor210 (mUC)	EA-b6d78ac45f79	0.948581	0.815211	0.393797	1.91776	5.42602
IMvigor210 (mUC)	EA-207ca0d849d2	0.550171	1.21143	0.202366	1.91534	5.1902
IMvigor210 (mUC)	EA-c43016904a41	2.69659	1.91876	0.145923	0.5454	2.77281
IMvigor210 (mUC)	EA-8aeed94a1cdc	2.67965	2.47777	0.278409	2.76351	8.23903
IMvigor210 (mUC)	EA-4777ce957658	5.21616	3.65896	0.389083	2.34298	8.83293
IMvigor210 (mUC)	EA-42acb5589901	2.35029	2.84219	0.24316	0.852094	2.36449
IMvigor210 (mUC)	EA-52ead805d3ea	3.54956	3.42606	0.37649	1.39081	8.68732
IMvigor210 (mUC)	EA-ec12e51cb50f	2.62486	2.33888	0.0545796	0.177577	4.59146
IMvigor210 (mUC)	EA-f0bbcdc59ffb	2.06012	1.01594	0.30953	0.987007	2.76192
IMvigor210 (mUC)	EA-fd7a7ce2f0b6	2.40814	3.13202	0.0545796	3.86821	5.85065
IMvigor210 (mUC)	EA-67265e2524a1	0.856543	0.579971	0.341061	1.95659	2.26963
IMvigor210 (mUC)	EA-f5f1c77239c1	2.92062	2.2425	0.372684	2.82389	8.11321
IMvigor210 (mUC)	EA-cb38ccae16c9	3.57613	4.01124	0.810376	2.80532	8.83254
IMvigor210 (mUC)	EA-6dc02ad65c73	4.38352	3.7648	0.789112	2.40696	5.58311
IMvigor210 (mUC)	EA-14fe31b0f5ca	2.01696	1.27403	0.157318	0.364782	2.79794
IMvigor210 (mUC)	EA-ce35a8ac112a	1.79387	1.73613	0.255808	1.64047	7.37431
IMvigor210 (mUC)	EA-7a6ae6e9f784	2.68092	1.62326	0.196655	1.00424	8.41623
IMvigor210 (mUC)	EA-95d0c1b9b011	1.87413	2.01844	0.21297	0.855876	4.38265
IMvigor210 (mUC)	EA-be90649bd859	3.10063	2.63712	0.30134	2.96701	6.38923
IMvigor210 (mUC)	EA-c4c84fd52ffa	2.98014	2.84335	0.240385	1.58906	2.87948
IMvigor210 (mUC)	EA-04b3a091c4d1	3.37351	2.38953	0.384815	2.21187	7.9671
IMvigor210 (mUC)	EA-9ce9543bde6f	2.93364	2.42118	0.394709	0.994528	8.18651
IMvigor210 (mUC)	EA-843e5bf99c60	3.02559	2.48293	0.434711	0.509838	1.96441
IMvigor210 (mUC)	EA-154ca5d180a9	1.33385	0.947009	0.105157	1.98089	3.55471
IMvigor210 (mUC)	EA-278e53b7a8a1	3.17224	2.56861	0.433952	1.20719	5.19368
IMvigor210 (mUC)	EA-dc84426f9c7b	3.0189	2.56	0.25477	0.803434	5.84676
IMvigor210 (mUC)	EA-28275687478f	1.15694	1.39889	0.136027	2.57032	8.69935
IMvigor210 (mUC)	EA-d84f2380e9a3	2.38596	2.36947	0.351848	0.510676	5.6868
IMvigor210 (mUC)	EA-e83c86a1bd68	1.27374	1.22374	0.362439	1.06245	5.32581
IMvigor210 (mUC)	EA-60b2baa69530	3.34993	1.16888	0.247876	3.02655	8.70173
IMvigor210 (mUC)	EA-a69a53032b71	1.29717	0.646698	0.239334	1.90872	1.6471
IMvigor210 (mUC)	EA-8257fbca6fb9	0.317135	0.561874	0.086226	1.52667	4.01284
IMvigor210 (mUC)	EA-fa83cecf48bb	1.58532	2.71511	0.369317	2.07155	7.9873
IMvigor210 (mUC)	EA-6601ad1c4e9f	0.929698	0.929698	0.11353	1.37736	7.58437
IMvigor210 (mUC)	EA-c2e7d3fe8ec4	2.03671	1.28476	0.10353	1.47348	3.13964
IMvigor210 (mUC)	EA-1f09b8e93f5d	2.47895	0.851865	0.325517	2.9256	2.18761
IMvigor210 (mUC)	EA-429180692727	2.44684	2.38184	0.135674	1.70505	7.96007
IMvigor210 (mUC)	EA-4668eb9abf5e	1.45958	1.60663	0.333309	0.316312	9.11324
IMvigor210 (mUC)	EA-c6c1185b1336	2.64827	2.75858	0.0856962	0.145986	3.82229
IMvigor210 (mUC)	EA-340b99b49c03	1.1585	1.25046	0.153176	3.14462	1.88737
IMvigor210 (mUC)	EA-5946327b250e	0.840326	0.74397	0.170327	2.40318	1.7467
IMvigor210 (mUC)	EA-0da0d60ec05a	4.50643	3.82085	0.362435	0.871116	7.2973
IMvigor210 (mUC)	EA-8ce09b7623e2	4.23167	3.21589	0.154622	0.642074	2.93028
IMvigor210 (mUC)	EA-599d4f161b5d	2.01763	2.73408	0.469654	1.50074	8.08518
IMvigor210 (mUC)	EA-9c9ed317de6a	3.48553	2.77847	0.233745	0.199648	4.85464
IMvigor210 (mUC)	EA-6f7b1765d574	3.09441	2.94963	0.520698	1.02888	9.20436
IMvigor210 (mUC)	EA-7c2fe720f05e	2.81546	2.68552	0.311106	3.21866	4.67108
IMvigor210 (mUC)	EA-c12ec680a6e3	3.15957	3.2093	0.312957	0.85306	6.06596
IMvigor210 (mUC)	EA-9b856c7d09bb	3.44491	2.98345	0.254292	0.756678	8.78042
IMvigor210 (mUC)	EA-b4584f7fec96	1.83841	2.16898	0.406056	2.59261	5.56144
IMvigor210 (mUC)	EA-235bd58eef8a	2.81089	4.08589	0.463415	1.18778	9.36125
IMvigor210 (mUC)	EA-f73b04461113	3.09297	1.41421	0.20757	0.511812	1.73856
IMvigor210 (mUC)	EA-6d2360f8cef0	2.57653	2.23625	0.186286	4.50179	5.96352
IMvigor210 (mUC)	EA-d8c69306aeb6	2.4551	0.840104	0.240138	2.08828	3.70362
IMvigor210 (mUC)	EA-20b4b4db17bb	3.21353	2.72438	0.125464	0.435491	2.92242
IMvigor210 (mUC)	EA-22e90d89d4e5	0.316458	0.394156	0.255309	0.169523	5.09427
IMvigor210 (mUC)	EA-d14ef3c58fb4	2.75913	2.87893	0.303275	0.811447	5.76476
IMvigor210 (mUC)	EA-5ed3c4ef14d3	1.46818	2.17444	0.321671	1.64688	6.97423
IMvigor210 (mUC)	EA-42bd9d875572	3.75394	2.64665	0.148628	2.46359	9.59412
IMvigor210 (mUC)	EA-a5b6818fbdf3	1.79626	1.84922	0.302556	3.09377	7.00615
IMvigor210 (mUC)	EA-8b5fc17c5b98	2.96306	3.22331	0.461908	1.88019	9.35158
IMvigor210 (mUC)	EA-f02715b08f5d	1.33702	1.62195	0.347757	2.64862	2.87778
IMvigor210 (mUC)	EA-e714d6a1db72	3.71854	3.03835	0.207036	1.84206	2.35779
IMvigor210 (mUC)	EA-833d71e18e20	4.0966	3.52302	0.407481	1.3904	8.59209
IMvigor210 (mUC)	EA-92cc95540f2e	2.63981	2.31828	0.150178	1.12231	5.42628
IMvigor210 (mUC)	EA-3d1255751b34	1.68568	2.25386	0.396865	1.02506	4.22905
IMvigor210 (mUC)	EA-0325d39a4c25	1.13077	0.657199	0.224695	3.43859	3.79049
IMvigor210 (mUC)	EA-bf1a8707c2dd	2.37109	2.67702	0.309683	3.34033	5.71098
IMvigor210 (mUC)	EA-5582800aceb7	1.73066	2.11291	0.095141	2.06267	5.30002
IMvigor210 (mUC)	EA-e0680dfa169c	5.00908	3.72607	0.249876	2.43916	5.3645
IMvigor210 (mUC)	EA-1ec85f1e38db	3.55306	3.73739	0.816392	2.36446	9.67503
IMvigor210 (mUC)	EA-cd58f55a5f95	3.11283	2.03481	0.103165	0.324215	2.22475
IMvigor210 (mUC)	EA-7cebae087b01	3.82119	2.03703	0.281076	1.99699	6.09758
IMvigor210 (mUC)	EA-7d1445ff311f	1.67074	1.21578	0.194474	3.7996	3.1451
IMvigor210 (mUC)	EA-1170631966e9	2.96367	2.09485	0.260559	0.366275	5.13894
IMvigor210 (mUC)	EA-05d723fc0f02	2.58303	2.4674	0.253855	2.29723	8.36841
IMvigor210 (mUC)	EA-7a7ac31ed988	2.69963	2.89849	0.531613	0.976234	7.56059
IMvigor210 (mUC)	EA-e9bcc5d12c97	2.88117	1.83957	0.283135	2.32773	6.08976
IMvigor210 (mUC)	EA-437eec0acf80	2.17736	1.2824	0.207535	0.795349	6.15289
IMvigor210 (mUC)	EA-9d2c63566f49	2.41315	4.56261	0.219006	3.38428	3.81204
IMvigor210 (mUC)	EA-0e25babda92e	3.56485	2.0955	0.313692	3.66508	2.52582
IMvigor210 (mUC)	EA-cd97f7dfe2c5	4.62842	3.15316	0.406834	0.76133	9.09374
IMvigor210 (mUC)	EA-beaa985219cf	5.31483	4.92195	0.277546	0.80912	9.74487
IMvigor210 (mUC)	EA-45ce054e608b	3.84267	3.0388	0.34714	1.10272	7.0912
IMvigor210 (mUC)	EA-1f25007c0462	4.00389	2.77462	0.234816	0.634009	8.42706
IMvigor210 (mUC)	EA-2a9d46e5414b	0.342666	0.0545796	0.269627	4.13468	2.81227
IMvigor210 (mUC)	EA-a7f68940f384	1.57798	3.14404	0.146175	2.68789	5.77727
IMvigor210 (mUC)	EA-544b0e05b84c	4.25547	3.20432	0.0857981	1.23647	8.04866
IMvigor210 (mUC)	EA-6c57bb008131	3.14025	1.31562	0.111834	0.271108	5.30479
IMvigor210 (mUC)	EA-d0d117881d28	1.44402	1.79968	0.171622	0.412636	4.77273
IMvigor210 (mUC)	EA-3ab12f17a57f	2.45626	1.00513	0.269068	2.10176	1.52213
IMvigor210 (mUC)	EA-33108e3420b3	2.37583	0.576276	0.292611	2.22795	2.04029
IMvigor210 (mUC)	EA-bc983bd384ee	2.48967	2.5928	0.228643	0.365426	4.93231
IMvigor210 (mUC)	EA-50f960e279a5	1.97842	1.68094	0.215284	2.02254	6.8821
IMvigor210 (mUC)	EA-fd963bde203f	1.97137	2.62305	0.130317	2.02196	2.46193
IMvigor210 (mUC)	EA-930b62ea8602	4.35524	2.51496	0.265553	2.18216	7.67724
IMvigor210 (mUC)	EA-83120591ec34	2.37927	2.04452	0.436472	1.56719	6.02132
IMvigor210 (mUC)	EA-ab3a7972b7b5	2.00496	1.59552	0.133424	0.493678	4.42703
IMvigor210 (mUC)	EA-782eef82831d	1.92309	1.17619	0.151072	1.87681	1
IMvigor210 (mUC)	EA-2533dd109380	3.54473	2.95849	0.376675	1.68562	7.56639
IMvigor210 (mUC)	EA-d7027689e8ec	1.39169	0.780703	0.310181	1.39169	1.98699
IMvigor210 (mUC)	EA-1322979370ed	3.41856	2.40789	0.229764	2.26092	7.30252
IMvigor210 (mUC)	EA-a25bb11cb7aa	0.839097	0.839097	0.2694	0.752501	1.65659
IMvigor210 (mUC)	EA-41307c4853af	0.447853	0.110013	0.136951	0.935995	2.28879
IMvigor210 (mUC)	EA-3d6cb17874c0	1.06423	0.778347	0.155406	1.91458	2.90745
IMvigor210 (mUC)	EA-2678f88b4fc5	4.27876	3.11875	0.310123	2.36456	6.14116
IMvigor210 (mUC)	EA-05550078ac21	2.5285	1.41802	0.417465	0.417465	7.2677
IMvigor210 (mUC)	EA-a08cc6138fed	4.45424	4.04131	0.613297	0.995951	8.52469
IMvigor210 (mUC)	EA-15c6020f6165	1.6896	1.57393	0.26316	1.97143	2.38087
IMvigor210 (mUC)	EA-da751eb5116c	4.27493	1.83855	0.252308	2.0073	7.37147
IMvigor210 (mUC)	EA-8773f1999c42	3.22143	3.18559	0.221173	0.252302	7.32167
IMvigor210 (mUC)	EA-fffa63be13d0	3.33816	3.4661	0.300573	1.8384	8.5956
IMvigor210 (mUC)	EA-e8d2cb4be07a	1.08348	0.918328	0.142801	2.02992	2.85609
IMvigor210 (mUC)	EA-f6949f19cd5a	3.80371	3.06772	0.252345	1.39496	5.23334
IMvigor210 (mUC)	EA-5d34ecc76c84	1.64716	1.62156	0.245467	0.353099	3.93411
IMvigor210 (mUC)	EA-f6b932443b4c	2.11964	1.04518	0.300963	0.873055	7.34461
IMvigor210 (mUC)	EA-4e2690afda90	3.3783	3.17863	0.336345	2.9823	5.81702
IMvigor210 (mUC)	EA-1058c6584f16	1.51152	0.92382	0.221262	2.95386	2.20762
IMvigor210 (mUC)	EA-1e31abb3d8f9	2.54806	1.82252	0.313258	0.930064	5.3765
IMvigor210 (mUC)	EA-eeec556c310a	2.44332	2.19544	0.425079	1.98991	7.01253
IMvigor210 (mUC)	EA-88d4d9bb988c	4.09528	3.2301	0.16096	1.43697	5.27571
IMvigor210 (mUC)	EA-43e687b6e87c	4.24156	3.45145	0.587762	2.19251	8.68726
IMvigor210 (mUC)	EA-a736e7342fe5	0.768086	0.61498	0.373803	2.93361	1.564
IMvigor210 (mUC)	EA-0a3b5bb001f6	1.27337	1.79338	0.284971	0.420372	5.21454
IMvigor210 (mUC)	EA-4662b3ff16f8	2.60115	1.82638	0.293153	2.37868	4.53685
IMvigor210 (mUC)	EA-ab34bce68529	0.591988	1.01823	0.246819	0.185542	4.61736
IMvigor210 (mUC)	EA-7ce9aad5a821	0.690932	0.705987	0.231471	3.76235	1.76801
IMvigor210 (mUC)	EA-702e05e37f2f	1.01296	0.32172	0.157534	0.584475	1.83553
IMvigor210 (mUC)	EA-cb858693e175	3.31877	2.57237	0.268328	1.97248	8.93834
IMvigor210 (mUC)	EA-c95317e91a15	2.10356	2.10956	0.518551	1.44458	6.99454
IMvigor210 (mUC)	EA-7cac9bc5c0ec	3.18007	2.29475	0.322211	2.68415	7.20604
IMvigor210 (mUC)	EA-3e3ba3b9832a	2.81579	2.07945	0.169561	0.0939338	3.15627
IMvigor210 (mUC)	EA-352168a82e81	2.38636	2.26661	0.382473	2.39677	5.19059
IMvigor210 (mUC)	EA-f535792aee00	5.05769	4.36266	0.404101	2.33351	7.82233
IMvigor210 (mUC)	EA-a10c66e6dedb	0.799362	1.23301	0.324396	0.116796	1.27004
IMvigor210 (mUC)	EA-cacea128b417	2.56385	2.52268	0.26893	1.70093	8.60311
IMvigor210 (mUC)	EA-6341c2d09db2	2.49694	1.78604	0.389033	0.0742552	1.92161
IMvigor210 (mUC)	EA-b3677db59d64	5.58937	4.88967	0.539162	1.60689	8.71976
IMvigor210 (mUC)	EA-a5f787774222	0.389045	0.709017	0.307157	4.0665	1.99657
IMvigor210 (mUC)	EA-910216baeb62	3.91383	2.97942	0.35248	0.439519	5.50398
IMvigor210 (mUC)	EA-0d83fc954970	0.262367	0.605231	0.170167	3.60755	1.46177
IMvigor210 (mUC)	EA-5356560f2fe0	3.95013	3.32799	0.251741	1.40636	6.37955
IMvigor210 (mUC)	EA-83d3fbc21dad	1.79555	1.41747	0.261371	1.29107	4.7786
IMvigor210 (mUC)	EA-13691e482d66	4.42369	3.15677	0.485821	4.40875	2.56385
IMvigor210 (mUC)	EA-57f613e0191b	1.66865	1.03487	0.274776	2.69695	5.50185
IMvigor210 (mUC)	EA-e29a429d4b9b	3.91275	1.2582	0.18425	1.78759	1.74729
IMvigor210 (mUC)	EA-0b6eebc6ffe9	0.604825	0.714886	0.135976	3.09311	1.8577
IMvigor210 (mUC)	EA-ba67579e9150	5.12963	5.97578	0.458737	2.19038	8.52147
IMvigor210 (mUC)	EA-80538aa1061a	5.02929	4.16824	0.443036	1.84355	3.82592
IMvigor210 (mUC)	EA-fa311d86ff09	3.64525	2.72496	0.335789	0.418537	8.20058
IMvigor210 (mUC)	EA-5c1f3d0a7ff7	3.57968	3.82655	0.58186	1.34071	8.89774
IMvigor210 (mUC)	EA-be2f0666a033	1.31334	1.005	0.226589	0.31243	2.19292
IMvigor210 (mUC)	EA-04ddf60f7b8c	3.53175	4.17505	0.590648	0.930944	8.38488
IMvigor210 (mUC)	EA-e67596791766	3.66994	2.66264	0.261784	1.50747	3.3847
IMvigor210 (mUC)	EA-6b7e9acb9cd7	3.45789	3.13943	0.432409	2.42607	9.534
IMvigor210 (mUC)	EA-f58f4f954725	4.61029	2.11847	0.318077	0.903811	7.94995
IMvigor210 (mUC)	EA-9123f30ad696	4.6535	2.70717	0.363853	2.38291	7.20184
IMvigor210 (mUC)	EA-c9b8e609714b	1.72193	1.38914	0.333591	3.01263	4.30289
IMvigor210 (mUC)	EA-98bc1e1616bf	3.43427	2.92436	0.345413	1.73515	8.73233
IMvigor210 (mUC)	EA-c1f886199090	4.82506	5.21143	0.339871	1.10773	5.36237
IMvigor210 (mUC)	EA-5113ec703c66	1.90937	1.16171	0.319185	2.76742	3.06066
IMvigor210 (mUC)	EA-97acf494b8d0	3.34353	3.41082	0.26318	1.89551	9.02443
IMvigor210 (mUC)	EA-e16bafb86624	1.13379	0.907283	0.161264	2.58986	1.75454
IMvigor210 (mUC)	EA-38efa4c58300	2.72585	1.99299	0.141716	3.29991	5.88915
IMvigor210 (mUC)	EA-f101fed17ad2	3.48904	4.29315	0.392552	1.25028	8.64372
IMvigor210 (mUC)	EA-1a8d5407d57d	2.59057	2.58121	0.256203	1.57809	3.6219
IMvigor210 (mUC)	EA-492c338055ed	2.47437	1.44375	0.297089	0.347704	4.72701
IMvigor210 (mUC)	EA-f76d440e2738	4.80838	2.90165	0.45671	2.29073	6.86139
IMvigor210 (mUC)	EA-6fa6795a5df2	3.35082	6.96206	0.547446	1.47369	6.52029
IMvigor210 (mUC)	EA-a7f67415cfe7	2.39591	1.74164	0.169257	0.390278	7.78804
IMvigor210 (mUC)	EA-208a26d831aa	1.58758	1.57363	0.377268	1.44159	7.06933
IMvigor210 (mUC)	EA-8dfedad95aec	1.23121	1.2486	0.239824	0.239824	5.79581
IMvigor210 (mUC)	EA-764884ef463b	1.38356	1.04791	0.343377	4.2606	2.28008
IMvigor210 (mUC)	EA-0cde50a75198	5.4905	4.46564	0.431932	0.7551	8.76127
IMvigor210 (mUC)	EA-072b12716a7f	2.21407	2.6813	0.214545	1.39051	8.61531
IMvigor210 (mUC)	EA-6f93bf367178	3.88621	3.70495	0.164	1.19744	7.67202
IMvigor210 (mUC)	EA-e2a4b0c6a503	3.03018	2.48	0.13685	4.26534	1.96848
IMvigor210 (mUC)	EA-b0569186ee04	3.35585	2.86861	0.211029	3.04531	3.441
IMvigor210 (mUC)	EA-c54ea606cdb4	1.62377	1.56215	0.200381	4.36498	1.83108
IMvigor210 (mUC)	EA-17ff56abfaf9	4.66729	4.62805	0.110323	1.18878	9.19957
IMvigor210 (mUC)	EA-d81d05d5a811	1.72856	1.96873	0.236526	0.649866	3.17951
IMvigor210 (mUC)	EA-fbb4e567c952	1.10725	1.26003	0.35526	2.61734	3.54836
IMvigor210 (mUC)	EA-17a621a13986	2.76691	4.05017	0.407196	2.94541	7.70529
IMvigor210 (mUC)	EA-8b41fb2007e1	1.85339	1.40484	0.236949	1.33453	2.20173
IMvigor210 (mUC)	EA-5404f1f798da	6.16277	4.39488	0.465485	1.09045	7.40098
IMvigor210 (mUC)	EA-46a55f03b6f1	3.48575	3.42131	0.500801	1.37895	8.67033
IMvigor210 (mUC)	EA-61eb1e764f03	3.47921	2.5324	0.149237	0.945558	6.93454
IMvigor210 (mUC)	EA-d471f92cbe30	1.32966	0.594461	0.233152	4.21134	1.53954
IMvigor210 (mUC)	EA-f072185cc6b2	0.955711	0.669725	0.34604	2.47833	1.96985
IMvigor210 (mUC)	EA-5871106df4c4	3.44237	3.76315	0.560862	1.96444	8.25857
IMvigor210 (mUC)	EA-0f9ab0b68f9a	4.18541	3.76803	0.218819	1.85026	9.02464
IMvigor210 (mUC)	EA-0b1a54d9e4d3	2.43001	2.44877	0.0545796	1.42474	8.64501
IMvigor210 (mUC)	EA-60d74f5b0674	3.48703	2.82774	0.221431	0.653845	6.17546
IMvigor210 (mUC)	EA-593e6b114cba	1.67112	1.9451	0.169787	2.18311	1.6926
IMvigor210 (mUC)	EA-a4f12a6f3273	2.67479	2.92169	0.287648	2.95595	6.24779
IMvigor210 (mUC)	EA-735e7e398ab9	4.96254	3.89195	0.208597	3.23516	7.05391
IMvigor210 (mUC)	EA-6c5c75cbfb08	1.31508	2.94961	0.102493	0.163999	4.54629
Riaz et al. (Melanoma)	SRR5088813	4.24238	5.60539	0.912399	1.68875	6.88682
Riaz et al. (Melanoma)	SRR5088819	0.882588	0.55741	0.237926	0.205043	1.40262
Riaz et al. (Melanoma)	SRR5088826	2.07474	3.67081	0.316789	1.42187	1.92573
Riaz et al. (Melanoma)	SRR5088829	0.919835	1.2332	0.281568	0.0983869	2.01034
Riaz et al. (Melanoma)	SRR5088836	2.4797	3.90317	0.429938	0.318373	5.88887
Riaz et al. (Melanoma)	SRR5088839	1.71852	4.20796	0.169563	0.625093	6.88737
Riaz et al. (Melanoma)	SRR5088850	0.661512	0.778687	0.303087	0.0654609	2.45845
Riaz et al. (Melanoma)	SRR5088856	2.41488	3.87693	0.133754	0.0654609	4.31072
Riaz et al. (Melanoma)	SRR5088864	1.19748	1.98405	0.0654609	0.0654609	1.78788
Riaz et al. (Melanoma)	SRR5088866	6.14659	6.60204	0.510429	0.411383	5.48046
Riaz et al. (Melanoma)	SRR5088872	5.57764	7.88708	2.36546	3.11587	9.29773
Riaz et al. (Melanoma)	SRR5088883	4.85988	5.9982	0.704032	1.60769	7.90633
Riaz et al. (Melanoma)	SRR5088885	1.75031	2.45193	0.662471	1.05717	4.1394
Riaz et al. (Melanoma)	SRR5088890	0.910058	1.26456	0.0654609	0.0978949	1.35578
Riaz et al. (Melanoma)	SRR5088904	5.30704	6.30601	0.886621	1.50513	9.28491
Riaz et al. (Melanoma)	SRR5088906	6.35842	5.39842	0.56176	1.15108	8.39026
Riaz et al. (Melanoma)	SRR5088908	2.186	4.01067	0.324853	0.518927	4.12676
Riaz et al. (Melanoma)	SRR5088909	2.54871	3.8493	0.156697	0.692156	3.98056
Riaz et al. (Melanoma)	SRR5088913	3.63095	4.96253	0.702066	1.51612	6.91372
Riaz et al. (Melanoma)	SRR5088914	3.33859	5.55024	0.809481	0.594394	5.37876
Riaz et al. (Melanoma)	SRR5088916	4.10349	6.02802	0.321035	0.67265	8.6754
Riaz et al. (Melanoma)	SRR5088922	3.68983	4.90653	0.131618	0.709865	2.30902
Riaz et al. (Melanoma)	SRR5088926	3.44209	4.61058	0.662797	0.983132	7.34042
Riaz et al. (Melanoma)	SRR5088815	4.37501	6.85702	0.559399	0.743909	4.51912
Riaz et al. (Melanoma)	SRR5088821	4.79678	6.21913	0.449614	0.95291	7.89811
Riaz et al. (Melanoma)	SRR5088822	3.03482	4.55971	0.433636	1.90058	5.33887
Riaz et al. (Melanoma)	SRR5088831	2.13312	3.56617	0.573615	0.429603	4.99707
Riaz et al. (Melanoma)	SRR5088840	2.09298	5.45387	0.529458	0.615042	1
Riaz et al. (Melanoma)	SRR5088846	3.4053	5.54134	1.03347	1.87046	9.16201
Riaz et al. (Melanoma)	SRR5088849	2.68549	4.29652	0.645572	0.462472	4.72313
Riaz et al. (Melanoma)	SRR5088853	2.05091	2.95477	0.546967	0.131187	3.00134
Riaz et al. (Melanoma)	SRR5088857	3.24917	5.6087	0.55818	0.71956	6.5648
Riaz et al. (Melanoma)	SRR5088867	4.80924	7.08223	1.15119	1.65573	7.51502
Riaz et al. (Melanoma)	SRR5088880	3.30638	5.02803	0.155683	1.72133	1.76383
Riaz et al. (Melanoma)	SRR5088887	1.78355	2.11637	0.141611	0.17823	3.21347
Riaz et al. (Melanoma)	SRR5088895	1.17487	3.63559	0.228637	0.20269	2.11769
Riaz et al. (Melanoma)	SRR5088898	1.97772	2.69939	0.439683	0.201276	8.60433
Riaz et al. (Melanoma)	SRR5088900	2.14331	3.93623	0.414105	0.765749	5.79127
Riaz et al. (Melanoma)	SRR5088920	2.09141	3.94307	0.578193	0.741231	4.00711
Riaz et al. (Melanoma)	SRR5088824	4.5621	7.09303	0.950914	2.41776	9.1059
Riaz et al. (Melanoma)	SRR5088834	3.63001	6.48095	2.42388	1.75051	9.86163
Riaz et al. (Melanoma)	SRR5088843	3.25652	4.97952	0.346094	1.24276	8.52407
Riaz et al. (Melanoma)	SRR5088861	1.41478	2.51519	0.240497	0.138043	2.08087
Riaz et al. (Melanoma)	SRR5088878	3.85491	2.33934	0.30403	0.228807	3.46615
Riaz et al. (Melanoma)	SRR5088891	3.70012	5.57651	1.06308	1.83469	8.9699
Riaz et al. (Melanoma)	SRR5088897	3.46625	4.90788	0.594553	0.735117	5.30271
Riaz et al. (Melanoma)	SRR5088911	2.11558	2.90062	0.262822	0.482391	5.29061
Riaz et al. (Melanoma)	SRR5088924	4.56434	6.43593	0.247316	2.18294	8.55697
Riaz et al. (Melanoma)	SRR5088929	5.7815	8.77956	0.368791	2.22915	7.56803
IMmotion150(RCC)	EA-55a5ef9d1661	3.77144	3.28797	0.393027	1.07621	5.2001
IMmotion150(RCC)	EA-56739cb05dda	4.92363	4.98594	0.346322	1.07925	7.75116
IMmotion150(RCC)	EA-9c94e735a1ba	5.57632	4.96171	0.366005	1.63898	7.56141
IMmotion150(RCC)	EA-d5dd05f4e628	3.11245	2.09024	0.131244	0.162006	3.26844
IMmotion150(RCC)	EA-5ee55fcc1dbe	4.14394	3.27162	0.405592	0.74018	3.13885
IMmotion150(RCC)	EA-f73f99d5b001	3.83676	2.92713	0.229404	0.98582	7.55306
IMmotion150(RCC)	EA-29dfe55d42f8	2.39988	1.87778	0.0676795	0.629634	1.85376
IMmotion150(RCC)	EA-110a7475290f	4.98463	4.55662	0.42228	2.13154	9.19219
IMmotion150(RCC)	EA-f0754cef425a	5.02186	4.32046	0.34718	0.87356	6.10616
IMmotion150(RCC)	EA-1ab1bdec2aea	2.48911	2.74699	0.285651	1.28682	2.82155
IMmotion150(RCC)	EA-deaa0a8f52be	1.923	1.63729	0.192387	0.350638	3.54118
IMmotion150(RCC)	EA-c80e21e21787	3.89327	3.41379	0.536149	1.77409	7.20576
IMmotion150(RCC)	EA-a6892b508e09	3.43376	2.93734	0.365109	1.20232	1
IMmotion150(RCC)	EA-c4a7a9dec2db	2.69459	2.45893	0.244832	0.689609	3.026
IMmotion150(RCC)	EA-836ca9367612	3.8781	3.53578	0.478316	1.18934	3.34936
IMmotion150(RCC)	EA-b33a50582e81	2.74302	1.93251	0.179267	0.83387	3.08069
IMmotion150(RCC)	EA-eec551688a8f	5.22725	3.90259	0.516115	0.974526	8.34773
IMmotion150(RCC)	EA-c4fd915ba05a	4.46212	3.61793	0.254019	1.32977	5.63137
IMmotion150(RCC)	EA-2f37182182a8	3.60795	3.47824	0.299076	1.02008	7.24056
IMmotion150(RCC)	EA-e8ec0360bfa6	4.10528	2.38768	0.566546	0.594392	3.49251
IMmotion150(RCC)	EA-a338a2fd3870	2.23619	1.94575	0.21599	0.539315	3.85817
IMmotion150(RCC)	EA-204f85f53cb2	2.11725	1.77594	0.402995	1.65553	7.63912
IMmotion150(RCC)	EA-7681fcf7aea2	4.34279	3.09624	0.359905	1.44433	8.70309
IMmotion150(RCC)	EA-cb89335376a9	4.1255	2.52668	0.306386	1.38061	5.25595
IMmotion150(RCC)	EA-f10fdf370abf	4.08161	3.18246	0.380906	0.515232	2.46687
IMmotion150(RCC)	EA-7ed759702547	4.36312	2.90211	0.271431	0.934356	3.72634
IMmotion150(RCC)	EA-c323ed492053	1.90165	0.804887	0.510358	0.397111	5.05828
IMmotion150(RCC)	EA-8bf54c708b56	1.94911	1.8927	0.212983	0.465908	1.93574
IMmotion150(RCC)	EA-25726e2b52bc	3.20139	2.46883	0.365984	1.12625	4.18295
IMmotion150(RCC)	EA-487470999702	3.35543	1.9865	0.464758	1.20318	4.68628
IMmotion150(RCC)	EA-2d21184f379a	1.90141	1.47294	0.245081	0.723691	3.57516
IMmotion150(RCC)	EA-bda1858f59ce	3.28507	3.06989	0.31806	0.942589	3.33372
IMmotion150(RCC)	EA-c5e93c546b30	3.32215	2.25564	0.397277	0.4791	1.07241
IMmotion150(RCC)	EA-25e074736b00	4.19107	3.82152	0.364983	1.44056	4.78049
IMmotion150(RCC)	EA-92f251f8f8f8	3.9732	3.01368	0.302152	0.98024	2.38607
IMmotion150(RCC)	EA-f6bd15e319ed	4.37359	1.50448	0.0676795	0.0676795	3.18248
IMmotion150(RCC)	EA-90e8e6d5f82d	3.3379	2.97466	0.263153	0.498756	5.11812
IMmotion150(RCC)	EA-55d1ee854d99	4.18519	2.02857	0.317748	0.558829	3.19769
IMmotion150(RCC)	EA-85b6265c13c4	2.25482	1.89704	0.213563	0.600658	3.59221
IMmotion150(RCC)	EA-1fe451fdc86a	2.68017	1.96927	0.844882	1.14517	5.68099
IMmotion150(RCC)	EA-90ae5b37833f	3.50217	2.63431	0.170739	0.95642	3.36427
IMmotion150(RCC)	EA-8737b16892db	3.73817	4.00388	0.411022	1.52528	8.66579
IMmotion150(RCC)	EA-55f3a0a6ed9b	4.52466	3.64191	0.220965	0.620629	7.8244
IMmotion150(RCC)	EA-e2a68f48241a	6.28813	4.89058	0.334919	0.926863	8.52533
IMmotion150(RCC)	EA-979726334c39	2.82874	1.22266	0.399129	0.946914	1.42566
IMmotion150(RCC)	EA-324a1aac25ad	2.92549	2.57186	0.0676795	0.504067	2.16986
IMmotion150(RCC)	EA-ac77295b4299	3.68105	2.63613	0.428912	1.5295	6.05952
IMmotion150(RCC)	EA-5490a3f5cc84	3.94157	2.89659	0.248535	0.592571	7.61505
IMmotion150(RCC)	EA-36ed5e52a44c	2.2022	1.8287	0.108383	0.653378	3.18454
IMmotion150(RCC)	EA-d6b16d18f363	2.86531	1.81643	0.225328	0.563938	4.68989
IMmotion150(RCC)	EA-21682c01ba24	3.25629	1.77508	0.449832	0.545342	2.36227
IMmotion150(RCC)	EA-8102d0d9dba6	1.81734	2.02884	0.247497	0.466662	2.41185
IMmotion150(RCC)	EA-03f943f84762	3.66403	2.663	0.32846	0.952506	5.84692
IMmotion150(RCC)	EA-f186741db789	5.71885	3.04691	0.236406	0.587957	4.03476
IMmotion150(RCC)	EA-f269c229ce4d	5.15537	4.80775	0.584834	2.81709	9.58495
IMmotion150(RCC)	EA-1cd34ad01403	5.79354	5.05965	0.59337	1.42557	4.11237
IMmotion150(RCC)	EA-4d9c97a6c2ef	3.05039	2.37381	0.11017	0.268626	7.33953
IMmotion150(RCC)	EA-4220b6b38822	2.76237	2.31024	0.289102	0.939062	8.35279
IMmotion150(RCC)	EA-f69d8fe99994	3.01624	2.21176	0.406746	0.611293	2.26487
IMmotion150(RCC)	EA-e42bdf3f2eda	5.67202	4.62537	0.452581	1.47707	9.10575
IMmotion150(RCC)	EA-e009e6af55a6	3.18172	2.64894	0.297241	1.16418	8.40424
IMmotion150(RCC)	EA-9507745845f2	3.61673	2.63872	0.292029	1.37347	1.62019
IMmotion150(RCC)	EA-7477dc59bc21	4.29846	3.66884	0.287973	2.02122	6.37599
IMmotion150(RCC)	EA-db1289afd095	5.98345	5.42257	0.675408	2.20944	8.80364
IMmotion150(RCC)	EA-819d1ef2fc00	3.8301	3.03184	0.381495	0.730503	8.25351
IMmotion150(RCC)	EA-5766d9d100e6	3.15302	2.28623	0.493196	1.24898	4.34113
IMmotion150(RCC)	EA-4462ece2638e	3.00867	3.41155	0.133093	1.26854	5.17494
IMmotion150(RCC)	EA-8918f2c6643b	5.74063	4.02894	0.261369	1.3992	5.48855
IMmotion150(RCC)	EA-b2a407f0c89f	2.86023	2.22983	0.310895	0.760521	1.42534
IMmotion150(RCC)	EA-086e4586eda2	3.44701	3.18626	0.314267	1.60007	6.4664
IMmotion150(RCC)	EA-9fc4238c71aa	2.61542	2.00078	0.463971	0.492563	4.70208
IMmotion150(RCC)	EA-606df4bac73b	4.42884	3.49556	0.351648	0.928262	8.16513
IMmotion150(RCC)	EA-9dac96e3a123	2.16901	1.89136	0.214747	0.546387	3.28212
IMmotion150(RCC)	EA-3eac12ecf660	0.0676795	2.07664	0.197989	0.0676795	1.70252
IMmotion150(RCC)	EA-56ea25a42f0d	3.26836	2.91514	0.458525	0.959639	6.0586
IMmotion150(RCC)	EA-e574a83590c5	3.733	3.78722	0.143531	0.87978	7.83412
IMmotion150(RCC)	EA-3611e74f6248	2.95733	2.66809	0.200142	0.634073	6.46351
IMmotion150(RCC)	EA-eeb205a8a7e6	3.88214	3.15932	0.4829	1.00663	7.70578
IMmotion150(RCC)	EA-5cfecf951bff	3.38149	2.90146	0.591556	1.15569	6.282
IMmotion150(RCC)	EA-4ef9313a1a48	3.54546	3.42256	0.529449	1.50524	7.38756
IMmotion150(RCC)	EA-9427facdec19	2.17796	1.93723	0.214366	0.445821	3.72763
IMmotion150(RCC)	EA-14fcfef09ff1	2.94443	5.68229	0.341279	0.879122	6.17674
IMmotion150(RCC)	EA-e3162df166c8	4.10858	2.65585	0.311026	0.67645	4.32882
IMmotion150(RCC)	EA-2577e14c4bb6	4.38081	3.52233	0.481865	0.940599	5.1314
IMmotion150(RCC)	EA-c1cdd04b6ab4	2.02648	2.05635	0.358894	0.233754	1.47635
IMmotion150(RCC)	EA-65d47ca90df7	5.84444	5.62059	0.219511	1.81541	8.46644
IMmotion150(RCC)	EA-10003b53f6db	1.28898	1.11616	0.31354	0.63326	4.92785
IMmotion150(RCC)	EA-977b9a107fb3	4.1738	2.416	0.441555	1.25793	8.63693
IMmotion150(RCC)	EA-15cfdc8f495e	4.0362	2.92526	0.883334	1.52618	8.62753
IMmotion150(RCC)	EA-ec649e915367	3.41761	2.83866	0.26232	1.02288	8.98543
IMmotion150(RCC)	EA-0e4050916db1	4.5237	4.41615	0.250561	1.71838	9.5414
IMmotion150(RCC)	EA-96fe83d819f0	4.19372	4.16629	0.592111	1.74207	9.74497
IMmotion150(RCC)	EA-a073adca289c	4.92657	4.41975	0.319144	1.07235	7.04758
IMmotion150(RCC)	EA-36baae740f5e	4.58394	3.70537	0.549575	1.03514	7.6621
IMmotion150(RCC)	EA-0b7840bf3523	3.10592	3.21637	0.270359	0.771201	3.08749
IMmotion150(RCC)	EA-7e0e234ffc0f	4.43916	4.04656	0.525206	1.1784	7.59373
IMmotion150(RCC)	EA-1ed195aa6ef6	3.95111	3.76042	0.44128	0.63686	8.42176
IMmotion150(RCC)	EA-7831642faee0	4.17431	4.29555	0.469675	2.36642	6.70252
IMmotion150(RCC)	EA-5f8f3987b220	4.65598	3.61375	0.365979	1.38557	8.35962
IMmotion150(RCC)	EA-486b68220f6d	5.22139	4.69164	0.375954	1.11232	4.59022
IMmotion150(RCC)	EA-9ddf0ff58f77	4.93085	4.85342	0.479801	1.22043	9.17215
IMmotion150(RCC)	EA-ec09f29990ae	3.50996	1.60843	0.17962	0.441556	2.35932
IMmotion150(RCC)	EA-68cc7e627669	4.48726	3.85285	0.404979	1.15541	8.95777
IMmotion150(RCC)	EA-8acebdd0ec4d	4.86197	4.84812	0.345155	1.20052	9.12001
IMmotion150(RCC)	EA-ec9dc549ce37	3.24795	2.73413	0.483753	0.876809	3.16959
IMmotion150(RCC)	EA-19a3bba95ac6	2.02881	0.523606	0.178233	2.65683	4.18159
IMmotion150(RCC)	EA-cf1e851dbc04	4.27131	3.09335	0.479476	1.30809	6.57444
IMmotion150(RCC)	EA-f985dba29713	2.96321	2.05123	0.150509	0.626188	5.87167
IMmotion150(RCC)	EA-631d940ffc0d	3.23786	2.83992	0.0676795	0.48889	7.32126
IMmotion150(RCC)	EA-76aeded16b84	3.26254	3.01259	0.201382	1.36434	2.86994
IMmotion150(RCC)	EA-2f5cddf7cb27	3.89777	3.22348	0.610836	1.13128	8.48893
IMmotion150(RCC)	EA-b6fe531c7a8b	3.49279	3.38739	0.346803	1.11542	9.35793
IMmotion150(RCC)	EA-0fa4e01969f1	1.93445	1.42342	0.394029	0.30807	5.7217
IMmotion150(RCC)	EA-360ddb45f05d	2.1571	1.75395	0.0676795	0.0676795	5.22057
IMmotion150(RCC)	EA-3de803909085	3.36908	1.92762	0.254709	0.568739	7.07611
IMmotion150(RCC)	EA-3f094b3443bf	0.952583	0.991733	0.293359	0.374594	2.49234
IMmotion150(RCC)	EA-c55af318b51c	4.02233	3.83033	0.381179	0.973637	9.00636
IMmotion150(RCC)	EA-346c20477410	3.66804	2.9612	0.496971	0.96796	7.02047
IMmotion150(RCC)	EA-1a63e7c01916	3.97446	3.57973	0.327863	0.678395	4.19292
IMmotion150(RCC)	EA-0e648645592f	5.67847	5.28854	0.39908	1.37742	8.87201
IMmotion150(RCC)	EA-8a8d2f04739a	4.31864	4.5085	0.385502	2.33915	4.79292
IMmotion150(RCC)	EA-3765536d1e9d	1.46645	1.88716	0.213401	1.03599	4.3403
IMmotion150(RCC)	EA-27279fd68707	4.59265	3.89202	0.204251	2.31656	7.71024
IMmotion150(RCC)	EA-d0f4b7d20aad	4.53873	3.92727	0.423818	0.709217	2.2816
IMmotion150(RCC)	EA-41656ee7bf78	3.71558	4.04587	0.663792	2.07606	9.30734
IMmotion150(RCC)	EA-4a6717742174	2.48087	2.29174	0.366645	0.51507	2.53858
IMmotion150(RCC)	EA-fb5d22407537	4.62277	4.16478	0.39756	1.89746	6.64975
IMmotion150(RCC)	EA-d9e5b4a352b3	4.15403	3.68325	0.521324	1.22579	5.32471
IMmotion150(RCC)	EA-59bf01e8a12a	2.19598	2.86456	0.157765	0.493831	2.55503
IMmotion150(RCC)	EA-625528471215	3.35793	2.23795	0.364687	0.598905	2.34277
IMmotion150(RCC)	EA-2a31b55ddf0e	3.81756	2.09754	0.32791	0.875978	3.34114
IMmotion150(RCC)	EA-94e9a2338602	5.25148	5.1708	0.246294	1.7872	9.13038
IMmotion150(RCC)	EA-ec9daec6ccda	4.33095	3.89444	0.322068	2.15159	2.38812
IMmotion150(RCC)	EA-10609c3d24ae	6.82806	5.50317	0.448176	1.57148	7.3692
IMmotion150(RCC)	EA-ac106c84004b	3.86066	3.88489	0.332178	1.16545	3.41515
IMmotion150(RCC)	EA-06bbef2690e4	3.88702	3.73501	0.27434	2.05023	5.39007
IMmotion150(RCC)	EA-e1625604e909	1.81083	1.51214	0.325459	0.623034	4.67661
IMmotion150(RCC)	EA-6ca4a28f1733	2.9697	2.46132	0.0676795	0.0676795	3.50204
IMmotion150(RCC)	EA-c95bd3c08482	4.90922	4.3492	0.372943	1.88521	8.14417
IMmotion150(RCC)	EA-7ddf4ae6d5fb	4.52673	4.03462	0.233464	1.8584	7.92611
IMmotion150(RCC)	EA-f42df565f612	5.69431	5.19562	0.547438	2.15004	6.37476
IMmotion150(RCC)	EA-c21ca156ac4f	2.79113	2.43554	0.541135	0.819896	6.13607
IMmotion150(RCC)	EA-a07fbf820e9f	2.89733	2.37743	0.447466	0.963314	2.31792
IMmotion150(RCC)	EA-85240ca88a77	3.74371	3.6447	0.298993	1.33849	6.30848
IMmotion150(RCC)	EA-7bee0c812a85	5.06905	4.82302	0.275569	2.05898	7.27294
IMmotion150(RCC)	EA-a17d38dd8d70	3.21086	3.04135	0.342516	1.58053	4.28724
IMmotion150(RCC)	EA-f9d83c172c96	6.61802	2.93781	0.22856	0.504808	5.06818
IMmotion150(RCC)	EA-bba39d5b1389	3.61922	4.13947	0.251341	1.42454	5.61847
IMmotion150(RCC)	EA-850791438641	4.85608	4.23009	0.284459	1.67593	3.15329
IMmotion150(RCC)	EA-4fc0502c7b23	5.63935	5.66872	0.339654	1.68807	7.83669
IMmotion150(RCC)	EA-e94cee9c5307	6.60955	6.00955	0.306932	3.05767	6.85206
IMmotion150(RCC)	EA-275e398f0b80	3.33085	3.35639	0.33074	1.1283	6.88573
IMmotion150(RCC)	EA-c05744cb526a	4.42467	3.72851	0.296561	2.27929	3.76355
IMmotion150(RCC)	EA-f8d62d67a1f3	3.95406	4.13901	0.206673	0.949581	6.00559
IMmotion150(RCC)	EA-722cb1ade255	2.67344	2.20566	0.447316	0.512576	2.29781
IMmotion150(RCC)	EA-aec378e09028	3.59197	3.22064	0.313049	0.789172	3.19827
IMmotion150(RCC)	EA-c49f16bae019	1.54825	1.88538	0.0676795	0.0676795	2.20589
IMmotion150(RCC)	EA-83483f9ea0ab	4.15876	3.4592	0.362335	1.12955	7.25673
IMmotion150(RCC)	EA-389a461ff661	4.05654	4.06305	0.463418	1.84961	6.02558
IMmotion150(RCC)	EA-6d5532c73ef8	2.60647	1.58981	0.188134	0.521937	2.38881
IMmotion150(RCC)	EA-c8f3906e7c9c	3.83696	3.84137	0.390321	0.592327	7.62391
IMmotion150(RCC)	EA-3a2277158f0f	4.73769	4.66977	0.264696	0.87712	4.66473
POPLAR (NSCLC)	EA-0f0fda909f	0.787	0.694291	0.443972	1.98523	2.21982
POPLAR (NSCLC)	EA-54a1c951c1	4.08885	3.51316	0.438386	2.79786	4.61119
POPLAR (NSCLC)	EA-a395dd1934	1.29044	1.14248	0.273182	2.90659	2.95384
POPLAR (NSCLC)	EA-a9ac3f9ac3	2.20066	1.17353	0.248542	0.498525	4.0493
POPLAR (NSCLC)	EA-94f2196850	4.44024	3.01754	0.320055	0.812618	8.24594
POPLAR (NSCLC)	EA-242e0f38cd	3.75076	2.19205	0.251686	2.44183	5.72573
POPLAR (NSCLC)	EA-761216c890	2.55805	1.97625	0.254392	0.600489	2.65751
POPLAR (NSCLC)	EA-8827b290ed	5.50665	4.15327	0.167497	1.16904	5.4375
POPLAR (NSCLC)	EA-a761874343	3.00032	2.29588	0.121709	0.326789	2.89298
POPLAR (NSCLC)	EA-f75c219f49	2.12673	2.07767	0.473626	1.08315	7.39336
POPLAR (NSCLC)	EA-a2714bb09f	2.73752	2.25013	0.125051	0.90787	7.75253
POPLAR (NSCLC)	EA-819aa0aae0	0.933316	4.32144	0.0540348	0.0540348	3.951
POPLAR (NSCLC)	EA-e3164c819f	2.05939	1.619	0.134841	0.375546	2.39666
POPLAR (NSCLC)	EA-a14bed6382	4.17739	3.75331	0.877638	2.33175	9.31348
POPLAR (NSCLC)	EA-994bf5a93d	4.27466	3.76278	0.471745	2.75732	9.03073
POPLAR (NSCLC)	EA-6384f024c9	1.01348	2.01415	0.480005	0.856598	5.37187
POPLAR (NSCLC)	EA-b79138f591	3.80098	3.57537	0.598618	0.722723	9.31971
POPLAR (NSCLC)	EA-50758fc46e	3.00023	2.92146	0.314282	2.78698	2.19577
POPLAR (NSCLC)	EA-0c41f7a172	2.24191	1.97302	0.0722435	2.76283	5.87649
POPLAR (NSCLC)	EA-f06a185968	2.49371	1.96631	0.344877	0.572821	2.03415
POPLAR (NSCLC)	EA-6f38296772	3.18561	1.46931	0.185312	2.73885	6.78144
POPLAR (NSCLC)	EA-b9b3644a3f	3.78242	3.27545	0.3251	0.655015	8.31034
POPLAR (NSCLC)	EA-ae056416f4	2.04297	0.594836	0.12923	0.0540348	5.06303
POPLAR (NSCLC)	EA-1d92342e87	3.48382	2.13304	0.269724	2.97841	4.17504
POPLAR (NSCLC)	EA-224340ddca	3.52466	3.73207	0.51097	3.73487	1.82398
POPLAR (NSCLC)	EA-68a1925dbb	2.84346	2.51595	0.27459	0.569519	7.72602
POPLAR (NSCLC)	EA-1380aee480	3.47969	3.0477	0.341195	1.5411	8.33813
POPLAR (NSCLC)	EA-b959778319	2.26724	2.05321	0.172053	0.649978	5.96056
POPLAR (NSCLC)	EA-a4c70ff372	2.62085	1.92016	0.23432	2.69199	2.44679
POPLAR (NSCLC)	EA-4ebd09823c	2.48718	1.93739	0.443247	2.42944	6.46193
POPLAR (NSCLC)	EA-d244d2ddaa	4.24218	2.53358	0.30846	2.4759	4.55412
POPLAR (NSCLC)	EA-ca2aad8bdb	3.82646	3.09903	0.617193	2.01297	7.7927
POPLAR (NSCLC)	EA-9a039d1bb1	4.80335	4.91781	0.410523	3.4446	7.8894
POPLAR (NSCLC)	EA-bcd18e11ff	4.59806	2.22477	0.0540348	1.79745	2.60887
POPLAR (NSCLC)	EA-e1b5906f69	2.7866	1.10749	0.117279	0.147891	1.5341
POPLAR (NSCLC)	EA-465e0159e5	4.26436	3.8441	0.238161	0.954196	7.69617
POPLAR (NSCLC)	EA-c565e3ec9c	4.18297	4.23682	0.265175	3.00672	8.35649
POPLAR (NSCLC)	EA-f0b701f2f7	5.39028	3.97042	0.0820125	3.49101	7.25914
POPLAR (NSCLC)	EA-28acd3ebc7	2.40583	2.94782	1.03668	3.09984	1
POPLAR (NSCLC)	EA-f3251ce553	1.3355	2.1464	0.542302	0.486742	7.19238
POPLAR (NSCLC)	EA-85533b88f5	3.90615	2.10886	0.0807191	0.254848	1.71685
POPLAR (NSCLC)	EA-44204122b7	2.61672	2.8949	0.197696	1.00208	9.38092
POPLAR (NSCLC)	EA-55b284724b	4.68615	3.42759	0.0947688	1.35298	9.17998
POPLAR (NSCLC)	EA-1ac6c65020	2.5907	2.00197	0.255114	2.46561	6.51516
POPLAR (NSCLC)	EA-b987a23aa4	1.85335	2.49452	0.770461	0.40523	9.48641
POPLAR (NSCLC)	EA-87117e42e9	1.34234	2.6361	0.355795	0.322745	3.55893
POPLAR (NSCLC)	EA-1ef488918d	2.22861	2.50426	0.647047	1.12799	7.85592
POPLAR (NSCLC)	EA-849b335ce3	2.1088	2.56024	0.381051	2.09102	5.59756
POPLAR (NSCLC)	EA-bb3c31eb10	3.74716	2.55624	0.0540348	2.59866	7.40518
POPLAR (NSCLC)	EA-e56c563f1c	2.24014	2.4937	0.39315	0.39315	4.96147
POPLAR (NSCLC)	EA-63e7c5ecce	1.38391	3.25469	0.186433	2.60932	2.74025
POPLAR (NSCLC)	EA-a1a289d9c3	2.10349	1.33877	0.194942	2.62078	1.86148
POPLAR (NSCLC)	EA-721acbd5e7	1.55855	2.45884	0.325483	0.0908932	7.07307
POPLAR (NSCLC)	EA-500c46d341	2.66179	1.72936	0.331799	0.634567	3.03407
POPLAR (NSCLC)	EA-9d5f0b23a1	2.89955	2.62842	0.239047	2.00762	2.72323
POPLAR (NSCLC)	EA-15fca43434	4.09622	4.10478	0.370012	1.17525	7.50634
POPLAR (NSCLC)	EA-77dfb45762	3.08453	2.2468	0.203376	0.603474	6.90241
POPLAR (NSCLC)	EA-a1914c717d	4.18403	2.40774	0.142518	3.20888	2.60083
POPLAR (NSCLC)	EA-64eb5edaf6	3.88768	3.09256	0.31216	3.02206	2.31011
POPLAR (NSCLC)	EA-3f677991fc	4.71601	4.76565	0.467992	1.23924	9.13567
POPLAR (NSCLC)	EA-119d009c88	5.39565	3.07634	0.367438	1.04869	7.04849
POPLAR (NSCLC)	EA-6f17c727d0	2.56901	1.00966	0.347359	4.29762	3.50468
POPLAR (NSCLC)	EA-ebd75f25fd	1.54693	1.39795	0.337309	0.613139	2.98395
POPLAR (NSCLC)	EA-75b63f12f5	3.16586	1.94383	0.122912	2.39281	2.48995
POPLAR (NSCLC)	EA-4cb471e9c9	3.00975	2.90969	0.271211	0.626796	7.75923
POPLAR (NSCLC)	EA-a96e1c1a12	0.439241	2.04537	0.113685	4.84089	1.83484
POPLAR (NSCLC)	EA-a8a7dbd40e	2.33643	2.16745	0.33908	0.472036	6.04822
POPLAR (NSCLC)	EA-0ecabf26ae	3.43195	3.18098	0.454342	1.02442	3.96873
POPLAR (NSCLC)	EA-5484dc8714	2.72898	2.95552	0.40051	1.40864	8.39818
POPLAR (NSCLC)	EA-02352606b6	2.62248	1.56572	0.272932	0.332611	3.32078
POPLAR (NSCLC)	EA-11007fabbf	3.61676	3.6355	0.308811	1.73297	3.6858
POPLAR (NSCLC)	EA-177c304419	5.74584	4.52211	0.405931	0.811564	7.63781
POPLAR (NSCLC)	EA-6c5ac35dae	2.89596	2.55264	0.278944	2.75335	7.68216
POPLAR (NSCLC)	EA-00b68d2219	5.8627	4.72264	0.0816555	3.17392	4.07309
POPLAR (NSCLC)	EA-e229f7cfac	2.53688	2.43313	0.11491	0.899886	6.11665
POPLAR (NSCLC)	EA-4e0f4395a5	4.92383	3.80353	0.359627	1.19008	5.65164
POPLAR (NSCLC)	EA-e91a7d6148	3.05714	3.13723	0.32115	1.14871	8.4177
POPLAR (NSCLC)	EA-9badb6ade5	5.22974	4.83679	0.319448	1.36506	7.59318
POPLAR (NSCLC)	EA-89b9b44dd0	4.73163	4.17459	0.379085	2.76764	5.65367
POPLAR (NSCLC)	EA-bc35070dc0	1.56931	1.52448	0.231877	3.70053	3.04376
POPLAR (NSCLC)	EA-f04c74af22	5.35355	5.40782	0.527941	1.73028	7.51181
POPLAR (NSCLC)	EA-d9824f1ef6	2.19805	0.69523	0.196296	2.01047	2.17732
POPLAR (NSCLC)	EA-ea74d52434	4.1167	3.7092	0.0540348	0.381976	9.2331
POPLAR (NSCLC)	EA-292a509296	2.87495	2.50047	0.274167	2.35363	4.34245
POPLAR (NSCLC)	EA-86bd5c9b5f	3.30393	2.86528	0.585476	1.51663	8.26684
POPLAR (NSCLC)	EA-1c12dd3cac	3.87061	3.86467	0.35466	1.74121	4.06626
POPLAR (NSCLC)	EA-0c979151be	3.88301	2.68808	0.220528	1.9244	5.11602
OAK (NSCLC)	EA-dd8d38f9e3	3.4719	1.79198	0.0809227	0.737267	4.17039
OAK (NSCLC)	EA-428b5f374f	3.40483	2.70866	0.326844	1.56057	3.06698
OAK (NSCLC)	EA-4227d50c29	1.63809	1.45361	0.27159	2.75201	4.82029
OAK (NSCLC)	EA-d4969df236	0.0809227	0.117664	0.255933	0.605494	5.1552
OAK (NSCLC)	EA-94f6872f22	3.18231	1.26736	0.0809227	0.408816	4.70313
OAK (NSCLC)	EA-98c2ccc42c	4.77536	4.01937	0.290143	1.67968	8.14672
OAK (NSCLC)	EA-221a117856	2.37948	1.66783	0.453554	0.827525	2.70352
OAK (NSCLC)	EA-05ef70125f	1.39422	0.513275	0.162588	0.0809227	2.00243
OAK (NSCLC)	EA-df7ba5cd1d	4.49737	3.30265	0.220084	2.78556	2.98123
OAK (NSCLC)	EA-01813c5ad1	3.10418	3.95558	0.216552	0.69041	6.63864
OAK (NSCLC)	EA-8edc84c2f1	4.32063	2.76469	0.238526	0.446706	2.6143
OAK (NSCLC)	EA-72bf235b8d	3.25562	3.5801	0.385188	3.18253	8.29184
OAK (NSCLC)	EA-ffe004da1c	3.25229	2.65056	0.267533	2.13106	6.53303
OAK (NSCLC)	EA-8e84ee04e0	4.30349	5.22218	0.0809227	1.95811	3.52901
OAK (NSCLC)	EA-c462323c72	2.54423	3.43709	0.611456	0.489633	7.2702
OAK (NSCLC)	EA-0ed12cf5b1	3.6468	3.35829	0.367978	2.30973	7.30843
OAK (NSCLC)	EA-70dc4111a1	2.88309	3.62515	0.635859	0.729721	4.37832
OAK (NSCLC)	EA-2f4c72da22	2.25811	1.59086	0.38075	0.200775	6.20071
OAK (NSCLC)	EA-9efb7c0960	7.41691	5.8816	0.185798	1.70082	8.84798
OAK (NSCLC)	EA-e3cfaf8036	1.83456	3.04727	0.261883	0.760232	4.36039
OAK (NSCLC)	EA-a18e0439db	2.65161	2.11711	0.363529	0.52522	3.49632
OAK (NSCLC)	EA-41a13f6858	1.44647	2.20316	0.251024	0.282764	4.23795
OAK (NSCLC)	EA-a9869a0237	3.27003	2.63877	0.391737	0.539271	7.48169
OAK (NSCLC)	EA-b8db47d981	2.40205	1.63021	0.200307	1.87715	6.01369
OAK (NSCLC)	EA-63ddec6c3b	3.07624	2.10046	0.363362	1.9591	2.61647
OAK (NSCLC)	EA-24fb5134f9	3.81576	3.66109	0.456228	1.37521	6.0536
OAK (NSCLC)	EA-486b56bcf8	2.91612	2.06303	0.22425	3.53706	2.26531
OAK (NSCLC)	EA-a862ca56ac	2.78204	1.84814	0.415115	0.27604	5.51443
OAK (NSCLC)	EA-64f823babd	3.16717	2.3545	0.131266	3.31606	4.4059
OAK (NSCLC)	EA-2bd19392cc	3.73142	3.0221	0.421238	0.316473	6.54616
OAK (NSCLC)	EA-6f367223f6	4.54815	4.48017	0.382766	0.940507	8.06467
OAK (NSCLC)	EA-c27c5a9e1a	3.59343	3.04265	0.251811	2.26558	4.611
OAK (NSCLC)	EA-f2b7c893ac	3.78913	3.47834	0.256263	0.887896	6.29925
OAK (NSCLC)	EA-c90c72d336	1.18315	1.86551	0.337632	2.6551	3.2015
OAK (NSCLC)	EA-dea5a534a4	5.1856	4.77256	0.302239	3.09913	3.78146
OAK (NSCLC)	EA-30103435d3	4.65806	2.19415	0.154027	0.869766	7.015
OAK (NSCLC)	EA-21afb03371	3.27963	3.25362	0.374353	3.34883	8.68332
OAK (NSCLC)	EA-6516270f69	4.06725	3.71922	0.549304	0.924513	9.517
OAK (NSCLC)	EA-1f98fc9c45	2.71628	1.95924	0.269503	0.269503	3.33321
OAK (NSCLC)	EA-3c1c49517a	2.81451	1.92977	0.292189	2.68329	1.62262
OAK (NSCLC)	EA-f50cdf3b37	3.92269	3.53789	0.370521	1.92928	5.50332
OAK (NSCLC)	EA-1e46058ae9	1.81024	2.01602	0.160189	0.235326	4.67985
OAK (NSCLC)	EA-fde78bb036	5.16246	5.27977	0.437737	1.8599	8.69091
OAK (NSCLC)	EA-2f86e5f81f	3.78243	3.30219	0.36539	0.728648	8.65271
OAK (NSCLC)	EA-4d848746ba	1.7964	1.68037	0.726131	2.30304	2.72248
OAK (NSCLC)	EA-1d1dae5757	1.84871	1.23616	0.397579	0.216032	3.10545
OAK (NSCLC)	EA-ef4f5802e1	3.96822	2.83386	0.298889	2.04553	5.90534
OAK (NSCLC)	EA-727bae315b	3.10834	2.50862	0.510293	2.21955	8.34355
OAK (NSCLC)	EA-15ef0fa6c6	4.49556	3.9005	0.599456	0.789622	4.03202
OAK (NSCLC)	EA-8f00f63c45	4.25976	3.2547	0.171031	0.984021	3.57194
OAK (NSCLC)	EA-d13394b0ef	4.02841	3.34566	0.337902	0.298127	8.28011
OAK (NSCLC)	EA-90635f2a8f	1.92638	2.02083	0.193358	3.22416	2.30604
OAK (NSCLC)	EA-6c35cca71f	2.18374	1.8132	0.329838	0.474729	5.14514
OAK (NSCLC)	EA-fcc26b4302	3.66816	1.9296	0.254094	0.651026	2.3834
OAK (NSCLC)	EA-62b2326200	4.13731	3.2563	0.0809227	0.444858	2.79608
OAK (NSCLC)	EA-1d404875c5	3.44225	3.57354	0.396804	0.424897	5.98875
OAK (NSCLC)	EA-389f58aa55	2.7581	1.07659	0.198885	0.198885	3.63167
OAK (NSCLC)	EA-ca8a095c09	3.91446	3.5119	0.164781	0.491444	5.48617
OAK (NSCLC)	EA-9f63e163d6	3.09081	3.13979	0.518167	0.646958	5.409
OAK (NSCLC)	EA-1466c03d14	1.42388	1.26077	0.392486	0.283381	2.57964
OAK (NSCLC)	EA-bfdcd2da05	3.44116	3.25716	0.543843	2.02994	9.08523
OAK (NSCLC)	EA-801476e40a	1.9506	2.04536	0.371674	0.709265	8.84421
OAK (NSCLC)	EA-6ab3eb1b93	4.9641	4.19263	0.480207	1.86524	3.95244
OAK (NSCLC)	EA-cc9a64d129	3.6862	3.85372	0.265167	4.06406	3.66781
OAK (NSCLC)	EA-787a08fd0d	1.67736	2.13886	0.784136	1.17849	8.59693
OAK (NSCLC)	EA-d8e8a39ad4	4.45749	3.74937	0.379822	2.8532	7.57482
OAK (NSCLC)	EA-d1f9692720	2.14048	2.63597	0.0809227	2.76528	7.57883
OAK (NSCLC)	EA-3c335b9f14	2.09678	1.35957	0.194991	0.194991	2.76399
OAK (NSCLC)	EA-76af40f7b1	3.87325	3.67941	0.231805	0.832419	8.09006
OAK (NSCLC)	EA-36fb30eefe	2.15959	1.9633	0.345773	0.636928	3.81669
OAK (NSCLC)	EA-769f4957f8	2.29237	1.74156	0.346053	1.55957	7.53818
OAK (NSCLC)	EA-cf2adecb02	1.74853	2.58586	0.513215	1.09617	1.77275
OAK (NSCLC)	EA-3bc5a228e1	3.60342	3.09107	0.32751	2.977	2.83025
OAK (NSCLC)	EA-132f12c9b2	4.58833	4.68672	0.514134	1.36196	6.1438
OAK (NSCLC)	EA-41dfa9e10e	3.68625	3.00707	0.407318	3.4546	4.98457
OAK (NSCLC)	EA-cc43e53baa	2.8146	2.19101	0.309897	0.584493	2.91798
OAK (NSCLC)	EA-fd78d6ec5b	4.04809	2.80084	0.689476	1.13452	8.47241
OAK (NSCLC)	EA-e673af5463	5.14394	4.09316	0.200274	0.723026	3.78655
OAK (NSCLC)	EA-2dbae42e09	2.61826	2.7404	0.485763	2.98894	4.19629
OAK (NSCLC)	EA-0377054c4d	2.82022	2.36208	0.454128	0.830494	7.69116
OAK (NSCLC)	EA-44b121568a	2.50012	3.31691	0.772623	0.772623	9.33002
OAK (NSCLC)	EA-6a7c0bf8fe	2.1046	1.77476	0.0809227	0.344668	1.37805
OAK (NSCLC)	EA-608aa4ac91	4.68761	4.13037	0.333171	1.02804	7.83287
OAK (NSCLC)	EA-a4faa72112	3.12802	2.77251	0.344655	0.677949	7.63822
OAK (NSCLC)	EA-f07cfba7fb	4.10714	2.74601	0.12831	1.86232	5.19989
OAK (NSCLC)	EA-a497ba27db	2.67694	3.78377	0.370903	2.56658	5.74301
OAK (NSCLC)	EA-d0f7fdc319	2.03168	1.09367	0.19242	0.19242	4.74173
OAK (NSCLC)	EA-612fbdd990	4.54153	4.76818	0.833588	2.13274	9.60228
OAK (NSCLC)	EA-5d887e1041	1.55715	2.75812	0.483411	1.27447	2.65692
OAK (NSCLC)	EA-1231fc077b	4.44952	3.68778	0.420792	0.358924	5.81325
OAK (NSCLC)	EA-756f4394a0	4.22384	3.80412	0.161136	1.10179	3.45808
OAK (NSCLC)	EA-e56286db78	1.94467	2.58305	0.286891	0.743719	1.91494
OAK (NSCLC)	EA-567fa82c1b	3.33828	3.18253	0.308966	0.247405	5.31077
OAK (NSCLC)	EA-b6c75e5e91	4.38692	3.86834	0.342857	0.871678	3.10252
OAK (NSCLC)	EA-0aa9921a07	4.1189	4.16567	0.511713	1.42946	8.35685
OAK (NSCLC)	EA-6d3ddbe718	4.51682	5.44652	0.385737	0.900258	6.74636
OAK (NSCLC)	EA-2ebe0a2499	4.52457	3.7523	0.203557	0.903786	8.80427
OAK (NSCLC)	EA-29cd8ee3ce	3.52062	1.52967	0.163127	2.18956	3.26891
OAK (NSCLC)	EA-df558972c9	4.23065	3.29798	0.166072	0.845755	4.95241
OAK (NSCLC)	EA-41e7a59cb4	4.43333	3.02166	0.30575	0.853464	8.81723
OAK (NSCLC)	EA-c6ea6b22ce	3.01427	2.18155	0.285397	1.43318	4.8598
OAK (NSCLC)	EA-43076b9daa	3.02011	3.20335	0.604348	0.366244	5.46513
OAK (NSCLC)	EA-0e771b891a	3.91499	2.50669	0.519791	2.91904	5.14498
OAK (NSCLC)	EA-1f51c8269c	2.26218	0.774515	0.234387	0.159695	8.11134
OAK (NSCLC)	EA-4857708733	2.99491	2.20587	0.0809227	2.24648	2.36606
OAK (NSCLC)	EA-c10225043d	4.2509	4.72107	0.485631	1.78878	8.58408
OAK (NSCLC)	EA-b801b7182b	3.27473	2.49416	0.151738	2.54327	8.40247
OAK (NSCLC)	EA-100ce2ecda	2.09309	1.81993	0.159079	0.58428	2.9539
OAK (NSCLC)	EA-a4bacddcb5	3.35801	3.05192	0.530945	0.774893	5.38395
OAK (NSCLC)	EA-fa5e35fa32	4.60447	4.9273	0.658893	1.17206	5.83744
OAK (NSCLC)	EA-24a047b9ce	3.77633	2.38446	0.275931	0.238981	8.24833
OAK (NSCLC)	EA-b8c203a7d5	3.01467	2.00721	0.346498	0.958539	9.12778
OAK (NSCLC)	EA-6ae15cb0ec	3.77242	2.91079	0.303656	2.13004	9.11345
OAK (NSCLC)	EA-716ea00377	5.33217	5.59761	0.235024	1.22616	7.82211
OAK (NSCLC)	EA-44c14d6642	3.43846	3.47821	0.537503	0.309679	6.63845
OAK (NSCLC)	EA-ada5a8fa2b	2.89357	3.42694	0.540151	3.04517	5.16348
OAK (NSCLC)	EA-92f13ff253	3.00783	3.19422	0.375791	1.03358	2.99258
OAK (NSCLC)	EA-164d62ea96	3.19328	2.63714	0.414752	1.93034	6.55641
OAK (NSCLC)	EA-ba147ee405	3.68335	2.89204	0.166906	1.27604	5.257
OAK (NSCLC)	EA-430c074180	4.70183	3.69922	0.0809227	2.26719	1.59202
OAK (NSCLC)	EA-6225726ad5	2.97777	2.45128	0.379914	2.23611	6.05481
OAK (NSCLC)	EA-944568e13b	3.02648	2.92802	0.475563	0.57807	5.9299
OAK (NSCLC)	EA-ad84a46783	1.39349	0.973165	0.160994	2.13016	1.67596
OAK (NSCLC)	EA-022952077d	3.15963	3.32692	0.463893	1.16141	8.20624
OAK (NSCLC)	EA-99b541ee1f	2.18343	2.51804	0.237182	1.01838	2.6535
OAK (NSCLC)	EA-919d86ea3a	2.01003	2.12127	0.124301	0.0809227	6.14883
OAK (NSCLC)	EA-babf753f2e	3.50372	3.24745	0.0809227	1.17842	2.3428
OAK (NSCLC)	EA-68c8ed062d	3.15338	3.11812	0.387669	0.855546	3.53534
OAK (NSCLC)	EA-2ddde72fd8	3.88664	2.94843	0.809206	0.164574	2.34345
OAK (NSCLC)	EA-3ccf6755a0	1.78719	1.82616	0.281166	0.521706	5.1354
OAK (NSCLC)	EA-a2dd40cf33	3.43325	3.47123	0.776158	0.981496	8.09879
OAK (NSCLC)	EA-5ff9c1f087	4.00551	3.62083	0.330327	1.49614	9.33372
OAK (NSCLC)	EA-356e6d6807	1.61425	1.6024	0.302208	2.44389	2.62023
OAK (NSCLC)	EA-a298cf43d8	4.2476	4.40472	0.252129	2.28368	5.66019
OAK (NSCLC)	EA-eab017d1d0	0.732553	1.69741	0.364847	0.364847	4.40131
OAK (NSCLC)	EA-589781a608	3.59768	2.78371	0.284298	3.95129	2.39958
OAK (NSCLC)	EA-60df45b842	5.86773	6.32098	0.328542	1.72345	8.38865
OAK (NSCLC)	EA-801afc2861	3.42796	3.40305	0.201421	3.59127	5.21854
OAK (NSCLC)	EA-c81d5d1a5a	0.356259	1.47899	0.328136	0.146809	3.53523
OAK (NSCLC)	EA-66b093e7f2	3.22442	2.19592	0.391142	0.672074	6.10206
OAK (NSCLC)	EA-b8e45bbb80	2.51725	2.75235	0.7414	1.24976	7.43731
OAK (NSCLC)	EA-4777220b55	2.9958	1.9208	0.208075	0.208075	1.18045
OAK (NSCLC)	EA-9cd0c6e40f	3.09366	2.78306	0.275395	0.802841	1.91415
OAK (NSCLC)	EA-315c5e432a	2.25453	0.782082	0.177906	0.312154	3.25092
OAK (NSCLC)	EA-364de94f4d	2.50415	2.90678	0.542161	2.61778	7.12325
OAK (NSCLC)	EA-a0d4b694fb	2.56203	2.64123	0.734356	2.08372	8.0661
OAK (NSCLC)	EA-dd41197452	3.97659	4.51165	0.188889	2.58235	8.51972
OAK (NSCLC)	EA-a79391253b	3.24163	3.07059	0.554763	0.955245	6.1044
OAK (NSCLC)	EA-44cc76c6db	2.86395	2.75886	0.29651	0.484031	5.12554
OAK (NSCLC)	EA-557679b25e	1.71506	0.839426	0.0809227	0.200567	2.72754
OAK (NSCLC)	EA-fa7acf78a5	3.64389	3.01197	0.218955	0.64351	8.33972
OAK (NSCLC)	EA-57d98a2d57	2.85723	2.23042	0.376319	1.88805	9.45079
OAK (NSCLC)	EA-a9abe3bbfc	3.4907	3.44454	0.381557	2.12177	9.02604
OAK (NSCLC)	EA-df3ea91b04	3.4199	3.20142	0.292558	0.320408	3.78697
OAK (NSCLC)	EA-247eff8239	3.87635	3.38756	0.0809227	0.52476	2.23914
OAK (NSCLC)	EA-56db92957b	4.10491	3.12157	0.478566	2.52531	2.70162
OAK (NSCLC)	EA-b540ea9c21	2.87877	2.45367	0.506919	0.88353	8.1304
OAK (NSCLC)	EA-43562af289	2.15583	2.02426	0.247517	1.21413	3.84247
OAK (NSCLC)	EA-7352e8d34a	2.69044	3.22295	0.297077	0.717066	7.99283
OAK (NSCLC)	EA-c6c26eef88	3.68714	2.84866	0.60969	1.44667	8.37205
OAK (NSCLC)	EA-9badac236f	3.19896	4.01296	0.797809	1.37568	8.86917
OAK (NSCLC)	EA-e71a94e2c1	2.56341	4.40199	0.258653	2.55209	7.6401
OAK (NSCLC)	EA-4b20637c67	4.51234	4.5212	0.664569	0.664569	7.59567
OAK (NSCLC)	EA-6a05900be3	2.85036	2.72398	0.614556	0.884936	5.736
OAK (NSCLC)	EA-8b682741ca	0.0809227	0.539351	0.185003	0.0809227	7.92915
OAK (NSCLC)	EA-a5673d3d6d	3.09383	1.78656	0.371333	2.15728	4.36312
OAK (NSCLC)	EA-2b309823f7	2.39254	2.093	0.544757	0.352154	3.18426
OAK (NSCLC)	EA-217d735251	3.57796	3.46845	0.605431	0.821255	6.19712
OAK (NSCLC)	EA-6542c831e7	2.50223	1.68556	0.0809227	2.54268	3.82656
OAK (NSCLC)	EA-d1b6fb4598	2.59297	1.54201	0.277651	0.313971	2.98498
OAK (NSCLC)	EA-c29c6cb18b	3.81073	2.65099	0.211016	2.71818	8.01339
OAK (NSCLC)	EA-94c670cf1e	3.67557	2.89601	0.211468	2.64769	4.38245
OAK (NSCLC)	EA-3c4c8f8be9	3.84937	3.58532	0.416613	0.323845	8.00677
OAK (NSCLC)	EA-7bed3ce5a0	5.0044	3.83089	0.170241	2.11569	2.31949
OAK (NSCLC)	EA-c10ae20da0	0.774204	0.629574	0.567402	2.88508	1.96657
OAK (NSCLC)	EA-9a4b749eaf	4.77107	3.69944	0.123576	1.62709	3.83272
OAK (NSCLC)	EA-b34cdb17ee	2.93338	3.30613	0.211373	1.0417	3.57733
OAK (NSCLC)	EA-94c6ba1664	0.831872	0.230525	0.429336	2.6656	2.53314
OAK (NSCLC)	EA-d5d337b227	3.7696	3.47538	0.494451	1.78944	5.20653
OAK (NSCLC)	EA-e658480097	2.0873	2.34795	0.334351	3.72733	2.53385
OAK (NSCLC)	EA-dee3abb161	1.87065	2.94729	0.515025	1.33023	8.10351
OAK (NSCLC)	EA-b163abbb35	5.16719	5.4533	0.301078	0.66066	4.48997
OAK (NSCLC)	EA-2fbdfe2839	3.15602	3.02574	0.374687	0.374687	8.3208
OAK (NSCLC)	EA-d76c2ef3ec	3.85971	3.65426	0.574436	0.919711	8.06707
OAK (NSCLC)	EA-49cb514d22	4.4867	3.85407	0.44539	1.21966	1.86952
OAK (NSCLC)	EA-cc1e8129af	3.99984	3.27404	0.430944	1.6724	7.58554
OAK (NSCLC)	EA-1d5156213b	3.64709	2.38414	0.240047	0.661637	7.65414
OAK (NSCLC)	EA-77cd760c62	4.01306	3.2774	0.289786	1.93041	8.17016
OAK (NSCLC)	EA-a285584af5	3.73848	3.13697	0.314327	0.745727	8.90958
OAK (NSCLC)	EA-f167c59251	2.31392	2.52157	0.495256	2.15202	2.7799
OAK (NSCLC)	EA-dc95d4320d	0.328411	1.32181	0.15607	3.29622	5.59063
OAK (NSCLC)	EA-f7d4c4712c	4.04417	3.7503	0.235016	1.13115	6.7282
OAK (NSCLC)	EA-72cd721440	2.46899	2.51654	0.282983	2.83323	5.05531
OAK (NSCLC)	EA-d89deb4e3e	3.95756	3.98026	0.412933	1.37317	6.53255
OAK (NSCLC)	EA-033a6dffad	3.74616	3.14634	0.40516	0.993196	8.49388
OAK (NSCLC)	EA-416b3b12b7	1.55764	1.51066	0.612775	0.0809227	1.82169
OAK (NSCLC)	EA-23bc18f12d	5.52357	5.45131	0.346766	2.80664	4.06388
OAK (NSCLC)	EA-31308b91bb	2.8003	2.91651	0.324774	1.23645	4.95475
OAK (NSCLC)	EA-634f98825f	4.58966	4.46779	0.283992	0.941831	7.96859
OAK (NSCLC)	EA-862a997bc9	0.377503	0.747112	0.488049	0.377503	3.34607
OAK (NSCLC)	EA-b249172d62	2.44681	2.18991	0.341362	2.91546	4.73614
OAK (NSCLC)	EA-c77ce3d8a5	3.48748	3.23443	0.441943	1.04275	7.00299
OAK (NSCLC)	EA-0bdbd01b6d	3.98212	2.64742	0.0809227	2.82435	3.6063
OAK (NSCLC)	EA-a13d5890c9	2.95405	1.96599	0.427842	0.960815	8.34426
OAK (NSCLC)	EA-175bce5be6	4.25907	4.9009	0.509079	0.920675	9.05066
OAK (NSCLC)	EA-f5291d36c9	3.5821	3.38466	0.0809227	0.502039	7.98908
OAK (NSCLC)	EA-f1853fd41b	2.57125	1.78597	0.279312	1.70778	1.77114
OAK (NSCLC)	EA-437edb53d1	1.55955	1.51003	0.210593	2.72857	3.0183
OAK (NSCLC)	EA-a4e123b69e	0.838284	0.520635	0.143793	1.65725	2.94561
OAK (NSCLC)	EA-eb9923dd6c	4.28322	4.20817	0.170904	0.825724	8.20679
OAK (NSCLC)	EA-565d538800	3.27371	2.56056	0.226867	0.327387	8.56954
OAK (NSCLC)	EA-eba6b7475e	2.58404	1.52463	0.324964	1.88337	1.55549
OAK (NSCLC)	EA-e9a7885a9a	3.26222	4.05503	0.328436	0.611496	4.93174
OAK (NSCLC)	EA-8bb25456df	3.54593	2.35428	0.322877	0.735234	7.41623
OAK (NSCLC)	EA-5fc3b78621	3.61828	3.05562	0.294495	0.670936	4.56539
OAK (NSCLC)	EA-2efcaeda94	3.27108	4.38867	0.587185	1.53379	9.54888
OAK (NSCLC)	EA-1890c17ed9	2.22467	1.94969	0.126302	0.0809227	4.04106
OAK (NSCLC)	EA-06d0116ba4	3.32044	3.35756	0.150268	3.49386	2.9138
OAK (NSCLC)	EA-8c18391d9f	4.94661	3.18307	0.178001	0.0809227	7.47195
OAK (NSCLC)	EA-3d57c755d9	3.50183	3.82942	0.630459	1.02745	6.91189
OAK (NSCLC)	EA-49cd4146cc	2.63758	3.06978	0.420248	3.04956	4.2539
OAK (NSCLC)	EA-fa60d37e59	4.02297	3.44259	0.411777	0.907337	6.51492
OAK (NSCLC)	EA-2c154c68ad	3.4185	2.55459	0.392404	0.305811	2.82073
OAK (NSCLC)	EA-f099a40ea6	4.18953	4.16354	0.468369	1.98666	8.28143
OAK (NSCLC)	EA-6adcfd9ee0	1.19837	1.61568	0.0809227	3.8608	1.85608
OAK (NSCLC)	EA-521ff3b701	1.44835	1.68098	0.40089	0.618426	3.92425
OAK (NSCLC)	EA-5d8709ab8d	2.21709	2.78611	0.278269	1.1509	8.23856
OAK (NSCLC)	EA-60b1a8bbde	2.04287	1.91479	0.740092	0.55197	7.5536
OAK (NSCLC)	EA-6ab3b0782d	2.68759	2.23074	0.224927	1.47434	3.71472
OAK (NSCLC)	EA-099ca15e52	3.32434	4.43978	0.657235	1.47071	8.08262
OAK (NSCLC)	EA-17638e3ffd	2.69161	2.44599	0.433437	0.692951	5.20594
OAK (NSCLC)	EA-df835d16f5	2.65666	2.33335	0.229936	0.557791	5.25505
OAK (NSCLC)	EA-c301512e66	3.99841	2.50539	0.125564	0.367789	5.6218
OAK (NSCLC)	EA-7e4befce54	3.29752	2.89418	0.288293	0.320132	7.66029
OAK (NSCLC)	EA-50b3403aca	3.6241	4.08728	0.7471	1.21659	9.58119
OAK (NSCLC)	EA-39db351c7f	5.08151	4.76731	0.418967	1.35368	4.5518
OAK (NSCLC)	EA-b31cf4b3e1	1.81826	2.6673	0.438451	0.469775	4.12997
OAK (NSCLC)	EA-8e7914333a	2.04393	1.11589	0.267468	2.2528	5.2268
OAK (NSCLC)	EA-9fd33cc24a	3.61897	2.84268	0.685083	0.742017	4.73201
OAK (NSCLC)	EA-532141db56	3.6761	2.30551	0.212957	0.212957	3.16699
OAK (NSCLC)	EA-5354d4ff11	3.15222	3.75259	0.442487	0.93742	6.3048
OAK (NSCLC)	EA-2164c0f598	3.87232	3.43595	0.560974	1.06043	8.25512
OAK (NSCLC)	EA-a0f3275d25	2.75996	4.06489	0.153329	3.17085	2.93442
OAK (NSCLC)	EA-c6ae1d4ac9	3.60072	3.63309	0.3812	0.712754	8.05017
OAK (NSCLC)	EA-ff7aa4957c	4.98538	4.21333	0.475996	0.699646	6.29037
OAK (NSCLC)	EA-47ad7d7e1b	0.73059	0.794537	0.147736	0.114716	2.34112
OAK (NSCLC)	EA-044dbcc71b	4.50922	3.79895	0.525393	1.67574	6.56525
OAK (NSCLC)	EA-2683ccb3a1	3.73526	2.99475	0.300732	0.870738	8.51674
OAK (NSCLC)	EA-d9d7aa94b3	2.35241	3.01199	0.259805	0.259805	1.8983
OAK (NSCLC)	EA-7eba74a7dd	2.39276	2.0102	0.231669	3.63077	3.03311
OAK (NSCLC)	EA-dac81ad023	1.80791	1.12932	0.0809227	1.50815	3.09391
OAK (NSCLC)	EA-ac7669b1c9	3.56947	3.47505	0.397283	1.69424	5.64636
OAK (NSCLC)	EA-6ae8bad142	4.08383	4.06341	0.255656	1.12513	7.86869
OAK (NSCLC)	EA-7dd048a542	2.08925	2.29325	0.61723	2.2214	5.74129
OAK (NSCLC)	EA-195a03dda5	3.59493	3.63894	0.617396	0.906425	8.89221
OAK (NSCLC)	EA-5468e1dc03	2.50282	2.11076	0.239161	3.27278	2.85129
OAK (NSCLC)	EA-f3a6d7fd6f	3.59706	2.40159	0.243026	0.754106	8.1305
OAK (NSCLC)	EA-259f489417	3.7021	2.76569	0.159109	2.51375	2.6733
OAK (NSCLC)	EA-abe406c1de	2.40924	2.40924	0.434124	0.40245	7.21276
OAK (NSCLC)	EA-5c023ca6fa	3.18042	5.05087	0.0809227	2.13806	6.97734
OAK (NSCLC)	EA-151ff9b042	3.82631	3.99325	0.18201	1.48429	5.4396
OAK (NSCLC)	EA-8e9b5dd23f	3.44548	3.44083	0.127897	1.31783	8.17752
OAK (NSCLC)	EA-6add8119ba	2.16083	1.98964	0.337669	0.555553	6.73611
OAK (NSCLC)	EA-3e3fc66b5f	4.11484	4.63535	0.385746	0.637263	9.22804
OAK (NSCLC)	EA-e05e227078	3.58578	3.15416	0.262903	3.2897	2.64219
OAK (NSCLC)	EA-7ed91a19ad	2.65917	3.04628	0.638007	2.94252	4.33314
OAK (NSCLC)	EA-39668716ab	2.61916	3.19851	0.425616	0.339474	3.23318
OAK (NSCLC)	EA-fa3f77cae0	5.07997	3.76285	0.216255	1.0449	7.57926
OAK (NSCLC)	EA-0a71e17237	3.4525	3.36811	0.278807	0.241342	2.82048
OAK (NSCLC)	EA-804b504518	2.7924	2.07896	0.294687	0.390757	3.43305
OAK (NSCLC)	EA-7a3e67166e	4.48364	5.29324	0.495926	0.287356	5.31233
OAK (NSCLC)	EA-81d8c3e57b	3.21972	3.73606	0.517889	0.186339	5.27196
OAK (NSCLC)	EA-261dfab612	3.66907	3.1499	0.0809227	2.01575	1.69433
OAK (NSCLC)	EA-7ef2c51240	4.63694	4.54682	0.203959	0.612115	6.88398
OAK (NSCLC)	EA-59aa67b29e	2.71174	2.33197	0.168148	2.46424	3.8558
OAK (NSCLC)	EA-3ad49038f2	3.03928	1.41963	0.299826	2.02204	2.28032
OAK (NSCLC)	EA-bd84107f9d	1.13613	1.15736	0.208426	0.208426	2.73273
OAK (NSCLC)	EA-8364b312ee	5.15851	3.86644	0.435904	1.42862	3.00918
OAK (NSCLC)	EA-eed6f87fd6	4.79045	5.49988	0.555709	1.91319	8.64377
OAK (NSCLC)	EA-a3150b5d15	4.07462	4.51092	0.359329	0.896657	8.64857
OAK (NSCLC)	EA-deb1282668	3.2901	3.14607	0.408725	1.49902	6.34094
OAK (NSCLC)	EA-75925e872f	2.58582	2.09871	0.317134	2.40727	2.69519
OAK (NSCLC)	EA-0f8bd46cdd	4.37781	4.62893	0.611886	1.16979	9.17473
OAK (NSCLC)	EA-59b481939c	2.74608	4.50381	0.427132	0.0809227	2.52164
OAK (NSCLC)	EA-932778cee7	3.8318	3.36041	0.266093	2.20822	6.01135
OAK (NSCLC)	EA-94bba3f5b7	5.52432	4.68063	0.158018	1.47011	5.06668
OAK (NSCLC)	EA-848c2ef6fc	3.72075	4.35726	0.616589	1.52142	8.81577
OAK (NSCLC)	EA-3ff3c4dea1	4.50755	3.65025	0.588178	1.49088	8.25532
OAK (NSCLC)	EA-e57470b246	4.50433	3.06682	0.599593	0.363442	3.82162
OAK (NSCLC)	EA-52023a1477	4.28443	4.36877	0.690059	0.482602	8.77332
OAK (NSCLC)	EA-44ccd5ac82	6.0937	5.55717	0.359564	1.84511	7.36322
OAK (NSCLC)	EA-0a32b10266	5.08578	4.95219	0.117043	1.45789	6.63976
OAK (NSCLC)	EA-5546f7b1d1	3.4204	3.69186	0.859127	1.47447	8.67079
OAK (NSCLC)	EA-9f4ca88d34	4.5404	2.40767	0.0809227	1.72203	8.1914
OAK (NSCLC)	EA-cd2cd25f73	4.94641	5.35286	0.468534	1.28343	7.78314
OAK (NSCLC)	EA-35703b7c82	3.74641	3.56242	0.309322	1.42791	8.89664
OAK (NSCLC)	EA-456d496537	3.91951	3.44662	0.481313	0.765959	6.59492
OAK (NSCLC)	EA-2faaf24e6a	3.87404	3.3402	0.600823	2.77847	6.75008
OAK (NSCLC)	EA-9303d74b08	4.29299	3.36655	0.247508	0.431869	9.51567
OAK (NSCLC)	EA-b1a8872f0a	5.11174	3.93592	0.436459	1.06505	9.79325
OAK (NSCLC)	EA-e43db4f4b3	3.71501	2.75168	0.284063	0.151862	8.44613
OAK (NSCLC)	EA-fa140178ee	3.68886	4.08419	0.527297	1.30099	5.16034
OAK (NSCLC)	EA-002d8e81a8	2.23379	1.16568	0.30515	0.468592	5.44244
OAK (NSCLC)	EA-33e92f77b0	4.67139	4.9467	0.34166	0.899825	5.37938
OAK (NSCLC)	EA-fa41a06cdf	3.63577	2.45288	0.123035	0.203742	6.4047
OAK (NSCLC)	EA-13605d0f04	3.9047	3.7008	0.0809227	1.40715	8.37548
OAK (NSCLC)	EA-6157b40595	5.4387	5.70286	0.498369	1.4193	8.44632
OAK (NSCLC)	EA-b4759d069f	0.709826	1.36809	0.150861	3.13434	2.40257
OAK (NSCLC)	EA-29e44b507a	3.23768	2.40351	0.274969	0.56955	3.21708
OAK (NSCLC)	EA-5b31e16d8e	3.89011	3.22196	0.119848	1.3408	7.40637
OAK (NSCLC)	EA-c6bdaef5aa	5.03874	4.47609	0.32968	2.16174	4.18754
OAK (NSCLC)	EA-6c620c9474	3.50049	2.85936	0.18765	3.72679	2.28148
OAK (NSCLC)	EA-95b472a9cb	5.76648	5.10211	0.200042	0.310071	4.95106
OAK (NSCLC)	EA-b750208dd2	3.80528	3.27939	0.118259	0.504044	7.68648
OAK (NSCLC)	EA-2c6da9c344	4.84431	4.4741	0.158345	0.95037	4.39621
OAK (NSCLC)	EA-4aeb35f202	3.3569	2.91675	0.329059	1.67105	7.4334
OAK (NSCLC)	EA-21376a9772	1.98841	1.12573	0.0809227	1.3102	2.77682
OAK (NSCLC)	EA-5e8081333e	3.08503	2.1736	0.26259	2.62466	1.85803
Gide et al (melanoma)	PD1_2_PRE	8.71729	5.51194	4.1481	3.91643	8.7494
Gide et al (melanoma)	PD1_4_PRE	9.40447	6.61301	4.71843	3.21483	8.47919
Gide et al (melanoma)	PD1_6_PRE	7.77579	5.69427	4.48059	1.79488	7.02086
Gide et al (melanoma)	PD1_15_PRE	6.91647	4.41495	4.18263	0	7.24711
Gide et al (melanoma)	PD1_16_PRE	5.45917	3.55814	3.22324	0	1.78353
Gide et al (melanoma)	PD1_19_PRE	8.05756	3.05533	2.66095	3.49216	2.17445
Gide et al (melanoma)	PD1_30_PRE	6.40572	3.81263	3.70265	1.04127	4.49067
Gide et al (melanoma)	PD1_35_PRE	8.51891	5.94445	4.76041	4.16767	9.21997
Gide et al (melanoma)	PD1_36_PRE	8.71435	5.19588	3.47424	2.82165	2.38337
Gide et al (melanoma)	PD1_44_PRE	9.50227	6.43926	4.57911	1.84181	9.02739
Gide et al (melanoma)	PD1_45_PRE	9.87132	6.8385	4.22268	3.93148	7.3196
Gide et al (melanoma)	PD1_46_PRE	9.1308	6.13636	4.01002	3.75172	6.04489
Gide et al (melanoma)	PD1_49_PRE	8.63757	5.06334	3.3948	2.74683	1.77118
Gide et al (melanoma)	PD1_50_PRE	9.11471	6.11586	4.06787	3.48636	5.57389
Gide et al (melanoma)	PD1_52_PRE	9.48489	6.04548	3.83793	2.30891	4.82803
Gide et al (melanoma)	PD1_53_PRE	9.53587	6.78841	5.86364	6.22624	9.18123
Gide et al (melanoma)	PD1_3_PRE	6.74471	3.6012	4.104	2.47245	1.80488
Gide et al (melanoma)	PD1_5_PRE	7.25362	4.86138	2.87447	0	2.34799
Gide et al (melanoma)	PD1_7_PRE	9.7401	6.06837	3.96455	3.55066	6.69312
Gide et al (melanoma)	PD1_9_PRE	7.85209	5.36258	3.72887	2.20065	3.9903
Gide et al (melanoma)	PD1_11_PRE	7.01327	4.93856	4.93343	2.83221	8.26922
Gide et al (melanoma)	PD1_12_PRE	6.4961	3.48568	3.15258	0	6.16416
Gide et al (melanoma)	PD1_14_PRE	9.16066	3.71077	1.62248	1.10015	3.24433
Gide et al (melanoma)	PD1_18_PRE	7.99689	5.08233	4.26475	1.80995	1.21599
Gide et al (melanoma)	PD1_21_PRE	8.18991	4.31316	4.25984	0.901985	3.13359
Gide et al (melanoma)	PD1_23_PRE	8.46782	5.1034	3.74355	2.25948	2.43365
Gide et al (melanoma)	PD1_27_PRE	6.09254	4.01826	4.39674	1.71537	2.81637
Gide et al (melanoma)	PD1_34_PRE	9.05398	5.70483	4.24432	2.86494	7.61136
Gide et al (melanoma)	PD1_38_PRE	10.0914	6.42971	4.8592	4.44932	9.10267
Gide et al (melanoma)	PD1_40_PRE	9.35779	6.7742	3.80475	2.7464	5.93347
Gide et al (melanoma)	PD1_42_PRE	7.67562	5.07461	3.47488	3.22496	3.53669
Gide et al (melanoma)	PD1_54_PRE	9.23454	5.95916	4.13883	3.87892	2.85382
Gide et al (melanoma)	PD1_8_PRE	5.72128	3.64145	3.73936	0	2.68213
Gide et al (melanoma)	PD1_10_PRE	8.00483	4.78137	3.57984	3.00009	3.34084
Gide et al (melanoma)	PD1_29_PRE	5.45539	2.65901	2.06993	1.00401	2.15612
Gide et al (melanoma)	PD1_47_PRE	9.29364	6.26087	4.75902	5.24083	8.25588
Gide et al (melanoma)	PD1_48_PRE	9.8095	6.73329	4.79029	5.2438	8.55264
Gide et al (melanoma)	PD1_13_PRE	7.07164	4.59015	3.09697	5.3328	1
Gide et al (melanoma)	PD1_17_PRE	9.11969	5.74797	4.20493	3.58093	4.75401
Gide et al (melanoma)	PD1_25_PRE	9.19634	5.90682	4.5373	4.74255	7.54295
Gide et al (melanoma)	PD1_41_PRE	9.17609	5.0107	3.94109	3.46199	6.6133
Gide et al (melanoma)	ipiPD1_2_PRE	5.88401	4.26264	2.68118	1.75818	6.01471
Gide et al (melanoma)	ipiPD1_6_PRE	6.72591	4.74078	3.99395	0	3.59161
Gide et al (melanoma)	ipiPD1_7_PRE	8.83849	6.87813	4.64368	2.38532	1.83306
Gide et al (melanoma)	ipiPD1_8_PRE	7.27004	4.24617	2.19817	6.52082	1.74154
Gide et al (melanoma)	ipiPD1_10_PRE	6.71583	3.76021	0	0	2.37439
Gide et al (melanoma)	ipiPD1_12_PRE	9.29896	6.50253	4.91687	4.50417	6.17892
Gide et al (melanoma)	ipiPD1_14_PRE	7.12127	4.04256	3.99716	0.792432	1.37935
Gide et al (melanoma)	ipiPD1_15_PRE	7.78	4.75823	2.94876	2.17676	2.88107
Gide et al (melanoma)	ipiPD1_17_PRE	7.43595	4.78462	4.50403	0	5.36319
Gide et al (melanoma)	ipiPD1_20_PRE	7.57629	5.5795	6.23452	3.72926	8.99719
Gide et al (melanoma)	ipiPD1_21_PRE	9.3273	6.46713	4.92075	3.72509	8.87747
Gide et al (melanoma)	ipiPD1_23_PRE	7.04734	4.65188	2.06639	1.00167	4.51618
Gide et al (melanoma)	ipiPD1_24_PRE	9.14665	5.82553	3.4083	6.06264	5.58705
Gide et al (melanoma)	ipiPD1_25_PRE	7.40828	4.78078	3.37939	1.68607	4.04246
Gide et al (melanoma)	ipiPD1_26_PRE	9.10091	6.28377	4.55883	4.77848	8.6215
Gide et al (melanoma)	ipiPD1_32_PRE	9.70632	6.9023	4.42861	2.73306	7.64539
Gide et al (melanoma)	ipiPD1_34_PRE	8.41659	5.39464	4.48103	4.16826	7.72736
Gide et al (melanoma)	ipiPD1_37_PRE	10.1186	6.4803	4.42102	5.58948	7.86918
Gide et al (melanoma)	ipiPD1_44_PRE	9.54932	6.87681	4.61921	2.4797	5.84229
Gide et al (melanoma)	ipiPD1_45_PRE	6.92108	4.69835	3.6954	1.0085	3.60077
Gide et al (melanoma)	ipiPD1_46_PRE	8.94622	6.42059	5.08481	3.45911	8.5906
Gide et al (melanoma)	ipiPD1_47_PRE	9.98379	6.39393	4.36208	5.27729	4.52555
Gide et al (melanoma)	ipiPD1_49_PRE	7.31448	5.09583	2.16047	2.01968	4.89895
Gide et al (melanoma)	ipiPD1_50_PRE	9.35948	5.91105	4.59816	3.28685	7.21101
Gide et al (melanoma)	ipiPD1_1_PRE	6.45593	3.19446	3.05388	0	4.69761
Gide et al (melanoma)	ipiPD1_13_PRE	10.3831	6.78923	4.16655	6.2541	9.32605
Gide et al (melanoma)	ipiPD1_19_PRE	8.33678	5.39743	4.66581	4.34882	3.43509
Gide et al (melanoma)	ipiPD1_27_PRE	9.84264	6.40085	4.48735	4.40672	5.84137
Gide et al (melanoma)	ipiPD1_33_PRE	8.31357	4.91512	3.33627	2.07177	3.22331
Gide et al (melanoma)	ipiPD1_35_PRE	6.62914	5.35669	3.8004	2.23637	3.29687
Gide et al (melanoma)	ipiPD1_36_PRE	9.3883	6.32993	4.53516	4.2834	7.76465

## Sheet: Figure4_PanelsA1_B1_C1_D1_E1
Benefit	Density_CD8	Density_CD4	Density_BATF3
No	0.000676265	0.00141143	7.27167e-06
No	3.5856e-05	4.91879e-05	1.09577e-06
No	1.86769e-05	1.92167e-05	1.2955e-06
Benefit	0.000184121	0.000113346	5.32141e-07
No	2.43694e-05	4.5724e-05	1.00492e-06
No	3.14745e-05	5.35536e-05	5.42041e-07
Benefit	0.00011725	0.000139658	5.412e-07
No	2.3921e-05	0.000133796	1.267e-06
No	0.00036345	0.000512855	2.17581e-06
Benefit	0.000530705	0.00115913	8.21329e-06
Benefit	0.00118029	0.00214358	5.90697e-05
Benefit	0.00090228	0.00134421	8.24608e-05
No	7.91098e-05	9.86755e-05	6.30244e-06
No	5.2132e-05	0.00013422	2.72331e-06
Benefit	0.000170101	0.000129804	1.78806e-05
Benefit	0.00125205	0.00161581	5.96263e-05
Benefit	0.000105556	0.000265185	2.96296e-06
Benefit	0.000295113	0.000954071	3.11645e-06
No	1.23266e-05	6.47384e-05	1.81554e-06
No	1.44337e-05	1.48582e-05	9.90547e-07
Benefit	0.000934647	0.000406525	1.66826e-06
Benefit	4.43723e-05	2.73167e-05	9.0478e-06
No	2.15022e-05	3.27885e-05	1.36213e-06
Benefit	0.000265375	0.000424053	4.55971e-06
Benefit	9.79982e-05	0.000140545	1.74374e-06
No	0.00012288	0.000359121	1.55763e-05
Benefit	0.000139324	0.000348746	3.9185e-06
Benefit	8.34281e-05	0.000167425	3.22336e-06
Benefit	0.000227852	0.000294774	2.65562e-06
Benefit	0.000245801	0.000349656	3.12981e-05

## Sheet: Figure4_PanelsA2_B2_C2_D2_E2
Benefit	Density_CD8	Density_CD4	Density_BATF3
Benefit	2.07765e-05	5.37809e-05	2.19127e-06
Benefit	7.95311e-06	4.0274e-05	7.98942e-07
Benefit	9.17051e-06	1.97215e-06	7.88861e-07
No	4.0509e-06	5.72433e-06	1.12242e-06
Benefit	4.86371e-05	0.000105015	1.3268e-06
No	6.62051e-06	8.26888e-06	3.37781e-07
Benefit	0.000152302	0.00067141	5.1712e-06
Benefit	1.7278e-05	3.23582e-05	1.1856e-06
Benefit	0.000178925	0.000333498	6.60393e-06
Benefit	7.71968e-05	0.000209674	9.7924e-07
Benefit	5.48692e-05	0.000177087	3.4193e-06

## Sheet: Figure4_PanelsA3_B3_C3_D3_E3
Benefit	Density_CD8	Density_CD4	Density_BATF3
PD	5.6685e-06	2.41931e-06	3.51644e-08
PD	1.64748e-05	1.72047e-06	4.17084e-07
PRCR	1.79068e-05	3.62576e-05	1.33191e-06
PRCR	6.75414e-05	0.000274318	1.52245e-06
PD	3.91319e-05	8.5681e-05	2.57446e-06
PD	1.14986e-06	2.67343e-06	6.6117e-07
PD	9.65509e-06	2.26786e-05	3.72544e-07
PRCR	1.3893e-05	4.92976e-06	8.14837e-07
PD	3.27791e-05	0.000101635	5.19142e-07
PD	2.31627e-06	2.75197e-06	1.40764e-06
PD	2.45445e-06	5.23615e-06	3.27259e-07
PRCR	0.000110689	0.000105063	3.08121e-06
PRCR	4.69545e-05	7.75441e-05	1.46066e-06
PD	9.99983e-06	2.10706e-05	8.80405e-07
PRCR	0.000105296	0.000128934	2.25568e-06
PRCR	1.4472e-05	2.94272e-05	3.1461e-07
PD	7.30994e-05	0.000154814	5.22139e-06
PD	8.97205e-05	6.16354e-05	1.14648e-06
PD	1.67071e-05	4.20338e-05	1.77358e-07
PRCR	1.83704e-05	1.58976e-05	4.70521e-07
PRCR	8.23533e-05	0.00022484	8.49851e-07
PD	4.84068e-06	1.13327e-05	4.62365e-07

## Sheet: Figure4_PanelsA4_B4_C4_D4_E4
Group_Response	Density_CD8_mm	Density_CD4_mm	Density_BATF3_mm
PRCR	342.688	39.1371	0.954563
PRCR	4.77281	34.3643	0.954563
PD	87.7193	46.2963	1.21832
PRCR	266.362	717.275	4.75647
PD	10.4037	41.6146	1.04037
SD	80.8081	110.101	0
SD	12.2411	48.0226	1.88324
PD	535.714	1401.17	6.61376
PD	82.6605	393.118	0
SD	3.87147	11.6144	0
PD	274.934	920.554	8.53242
SD	190.913	447.69	3.81825
PD	34.0136	82.1995	3.77929
PRCR	78.1544	467.043	0.94162
SD	7.12251	132.275	5.08751
PD	16.2276	48.6827	1.90913
PD	291.303	821.889	0
PRCR	163.454	1405.9	3.77929
SD	9.92063	44.6429	1.98413
PD	42.3379	42.3379	2.06526
SD	35.9033	206.916	2.83447
PD	73.1514	129.498	0
PD	179.181	454.115	2.84414
PD	8.62069	75.6705	2.87356
PD	96.9868	153.484	0.94162
SD	128.655	500	2.92398
PD	30.6513	228.927	0
SD	1.87688	18.7688	0.938438
PRCR	3.80518	14.2694	4.75647
PD	163.064	200.038	0
SD	29.4901	130.327	0
PRCR	63.7196	126.444	0
PRCR	217.718	328.453	2.81532
PRCR	223.164	651.601	0
SD	0	0.94162	1.88324
PD	20.4678	12.6706	0.974659
SD	10.4285	15.1688	0.948047
PD	116.457	231.004	2.86369
SD	5.72738	82.0924	0
PD	54.0387	248.388	0
SD	231.638	543.315	1.88324
PD	48.4848	226.263	0
PRCR	231.481	372.685	1.15741
SD	198.549	576.556	0
PD	133.566	240.999	0
PRCR	139.36	153.484	0
PRCR	94.4822	376.039	0

## Sheet: Figure5_PanelsA2_B2_C2
Benefit	Min_Distance_CD8	Min_Distance_CD4	Min_dist_to_TRIO
No	33.4304	25.3139	35.3933
No	222.12	134.318	235.906
No	245.486	202.511	293.96
Benefit	112.946	64.5462	112.946
No	146.076	129.615	169.089
No	290.617	285.974	358.085
Benefit	71.8772	56.3515	84.7317
No	143.677	66.0731	145.523
No	111.316	54.7238	113.07
Benefit	85.2207	32.4054	91.1105
Benefit	18.2796	11.5082	20.3294
Benefit	33.0415	16.9215	35.721
No	119.856	77.4051	133.583
No	235.956	144.608	235.956
Benefit	53.7356	68.084	83.2158
Benefit	18.8525	16.0614	22.7714
Benefit	70.6619	40.9852	70.6683
Benefit	39.938	20.0475	42.3323
No	313.281	121.173	313.281
No	400.437	292.383	477.53
Benefit	42.4705	36.8174	54.943
Benefit	149.858	119.432	187.717
No	181.589	183.648	226.006
Benefit	29.7248	30.528	36.3456
Benefit	44.9439	33.8941	49.9818
No	57.238	26.621	59.1796
Benefit	98.6663	37.1564	100.59
Benefit	77.9127	82.6502	108.015
Benefit	52.7032	102.787	110.527
Benefit	80.7784	43.4799	84.6095

## Sheet: Figure5_PanelsA3_B3_C3
Benefit	Min_Distance_CD8	Min_Distance_CD4	Min_dist_to_TRIO
Benefit	149.085	145.448	185.688
Benefit	469.172	175.37	472.037
Benefit	188.207	1077.61	1077.61
No	429.436	348.915	489.738
Benefit	105.756	88.7303	130.487
No	497.746	240.229	516.171
Benefit	48.4712	21.5562	49.403
Benefit	366.707	381.708	400.756
Benefit	50.3887	31.5989	54.0988
Benefit	181.546	52.5248	183.097
Benefit	107.619	62.0644	113.752

## Sheet: Figure5_PanelsA4_B4_C4
Benefit	Min_Distance_CD8	Min_Distance_CD4	Min_dist_to_TRIO
PD	591.579	540.281	654.132
PD	275.752	391.196	426.091
PRCR	166.617	188.721	218.774
PRCR	104.495	54.7769	104.495
PD	476.276	362.104	515.459
PD	955.913	708.946	996.897
PD	346.806	333.368	438.964
PRCR	356.643	388.729	478.55
PD	451.111	152.527	454.66
PD	754.523	622.238	885.8
PD	541.122	746.34	776.196
PRCR	50.8077	46.1112	59.9867
PRCR	93.6258	89.0407	118.679
PD	264.185	144.853	287.409
PRCR	67.8607	54.4494	81.5194
PRCR	159.946	172.452	205.722
PD	242.874	118.602	246.219
PD	107.511	97.7136	130.297
PD	459.371	391.626	560.814
PRCR	320.433	323.349	385.899
PRCR	135.229	59.4034	145.078
PD	250.903	252.343	316.888

## Sheet: Figure5_PanelsA5_B5_C5
Benefit	Min_Distance_CD8	Min_Distance_CD4	Min_dist_to_TRIO
PRCR	12.0004	42.6553	42.6553
PRCR	145.52	46.651	145.52
PD	84.0216	83.6965	84.0216
PRCR	55.1036	25.2933	55.1036
PD	416.468	56.1054	416.468
SD	62.7633	15.4557	62.7633
PD	35.4336	32.0826	38.7916
PD	41.1502	21.0946	41.1502
SD	52.7845	58.7795	73.057
PD	275.569	93.9704	286.524
PRCR	58.3105	86.8712	86.8712
SD	383.489	95.1844	383.489
PD	113.909	127.174	127.497
PRCR	129.7	43.918	129.7
SD	126.143	150.849	150.849
PD	38.0157	107.107	107.107
SD	125.734	46.1415	125.734
PD	95.7774	40.7082	95.7774
PD	403.243	97.0914	403.243
PD	77.2683	30.7207	77.2683
SD	81.6394	55.9309	93.2523
SD	152.001	243.996	243.996
PRCR	326.805	248.261	326.805
PRCR	38.1874	33.8253	40.6697
PD	138.576	96.2199	138.576
SD	328.64	51.2153	328.64
PD	50.1641	27.0663	50.1641
SD	13.0956	10.0406	13.0956
PRCR	66.5327	26.1721	66.5327

[truncated: 10 more sheets: Figure6_PanelsB, Figure6_PanelsC_D, Supp_Fig1, Supp_Fig2, Supp_Fig3, Survival_Chemo, Supp_fig4_panelB, Supp_figure5_panelB, Supp_fig6B, Supp_figure6_panelC]
